# Supplementary material for: Phylogenomics of the Reproductive Parasite Wolbachia pipientis wMel: A Streamlined Genome Overrun by Mobile Genetic Elements
Source: PLoS Biol. 2004 Mar 16;2(3):e69. doi: 10.1371/journal.pbio.0020069 (PMC368164; doi:10.1371/journal.pbio.0020069)
Supplement: Table S3 — (718 KB XLS). [file pbio.0020069.st003.xls]

## Sheet: Wolbachia Gene Content
Wolbachia Gene	Putative Ortholog in R. conorii	Putative Ortholog in R. prowazekii	Orthology	TIGR Annotation	TIGR role category	Besthit in R. conorii	Besthit in R. prowazekii
WD0001	RC0916	gi|3861145|gnl|PID|e1342889	Ortholog	chromosomal replication initiator protein DnaA	DNA metabolism	RC0916 1.2e-133	gi|3861145|gnl|PID|e1342889 2.2e-134
WD0003			Wolbachia specific	GTP cyclohydrolase II	Biosynthesis of cofactors, prosthetic groups, and carriers	no hit	no hit
WD0004	RC0387	gi|3860850|gnl|PID|e1342594	Ortholog	type IV secretion system protein VirB8	Transport and binding proteins	RC0387 1.3e-26	gi|3860850|gnl|PID|e1342594 1.9e-27
WD0005	RC0388	gi|3860851|gnl|PID|e1342595	Ortholog	type IV secretion system protein VirB9	Transport and binding proteins	RC0388 1.3e-19	gi|3860851|gnl|PID|e1342595 3.5e-19
WD0006	RC0389	gi|3860852|gnl|PID|e1342596	Ortholog	type IV secretion system protein VirB10	Transport and binding proteins	RC0389 4.5e-18	gi|3860852|gnl|PID|e1342596 1.7e-19
WD0007	RC0390	gi|3860853|gnl|PID|e1342597	Ortholog	type IV secretion system protein VirB11	Transport and binding proteins	RC0390 2.2e-104	gi|3860853|gnl|PID|e1342597 8.0e-107
WD0008	RC0391	gi|3860854|gnl|PID|e1342598	Ortholog	type IV secretion system protein VirD4	Transport and binding proteins	RC0391 2.5e-190	gi|3860854|gnl|PID|e1342598 1.1e-189
WD0009			Wolbachia specific	surface antigen Wsp	Cell envelope	no hit	no hit
WD0010	RC1314	gi|3861372|gnl|PID|e1343116	Ortholog	modification methylase, HemK family	Unknown function	RC1314 1.1e-32	gi|3861372|gnl|PID|e1343116 3.7e-32
WD0012			Wolbachia specific	hypothetical protein	No TIGR role category	no hit	no hit
WD0013			Wolbachia specific	hypothetical protein	No TIGR role category	no hit	no hit
WD0014	RC0172	gi|3860698|gnl|PID|e1342442	Ortholog	ribosomal protein S12	Protein synthesis	RC0172 4.0e-34	gi|3860698|gnl|PID|e1342442 4.0e-34
WD0015	RC0173	gi|3860699|gnl|PID|e1342443	Ortholog	ribosomal protein S7	Protein synthesis	RC0173 5.0e-34	gi|3860699|gnl|PID|e1342443 5.6e-35
WD0016	RC0174	gi|3860700|gnl|PID|e1342444	Ortholog	translation elongation factor G	Protein synthesis	RC0174 5.6e-241	gi|3860700|gnl|PID|e1342444 1.9e-240
WD0017	RC1008	gi|3861201|gnl|PID|e1342945	Ortholog	translation elongation factor Tu	Protein synthesis	RC1008 1.4e-134	gi|3861201|gnl|PID|e1342945 1.6e-133
WD0018			Wolbachia specific	protein translocase subunit SecE	Protein fate	RC0175 0.00063	no hit
WD0019	RC0176	gi|3860702|gnl|PID|e1342446	Ortholog	transcription antitermination protein NusG, putative	Transcription	RC0176 4.3e-21	gi|3860702|gnl|PID|e1342446 7.7e-22
WD0020	RC0177	gi|3860703|gnl|PID|e1342447	Ortholog	ribosomal protein L11	Protein synthesis	RC0177 3.5e-19	gi|3860703|gnl|PID|e1342447 5.6e-19
WD0021	RC0178	gi|3860704|gnl|PID|e1342448	Ortholog	ribosomal protein L1	Protein synthesis	RC0178 2.6e-46	gi|3860704|gnl|PID|e1342448 4.8e-45
WD0022	RC0179	gi|3860705|gnl|PID|e1342449	Ortholog	ribosomal protein L10	Protein synthesis	RC0179 4.1e-16	gi|3860705|gnl|PID|e1342449 1.4e-15
WD0023	RC0180	gi|3860706|gnl|PID|e1342450	Ortholog	ribosomal protein L7/L12	Protein synthesis	RC0180 4.1e-16	gi|3860706|gnl|PID|e1342450 4.1e-16
WD0024	RC0182	gi|3860708|gnl|PID|e1342452	Ortholog	DNA-directed RNA polymerase, beta/beta' subunits	Transcription	RC0182 0.0	gi|3860708|gnl|PID|e1342452 0.0
WD0025	RC0011	gi|3860582|gnl|PID|e1342326	Ortholog	NifR3 family protein	Unknown function	RC0011 1.4e-100	gi|3860582|gnl|PID|e1342326 3.1e-98
WD0026			Wolbachia specific	hypothetical protein	No TIGR role category	no hit	no hit
WD0027			Wolbachia specific	hypothetical protein	No TIGR role category	no hit	no hit
WD0028	RC1216	gi|3861310|gnl|PID|e1343054	Ortholog	seryl-tRNA synthetase	Protein synthesis	RC1216 6.8e-110	gi|3861310|gnl|PID|e1343054 1.9e-114
WD0029			Wolbachia specific	phosphoribosylamine--glycine ligase	Purines, pyrimidines, nucleosides, and nucleotides	no hit	no hit
WD0031			Wolbachia specific	hypothetical protein	No TIGR role category	no hit	no hit
WD0032			Wolbachia specific	hypothetical protein	No TIGR role category	no hit	no hit
WD0033			Wolbachia specific	hypothetical protein	No TIGR role category	no hit	no hit
WD0034			Wolbachia specific	hypothetical protein	No TIGR role category	no hit	no hit
WD0035			Wolbachia specific	ankyrin repeat domain protein	Cellular processes	no hit	gi|3861248|gnl|PID|e1342992 0.00012
WD0036	RC0125		Absent in R. prowazekii	ribose-phosphate pyrophosphokinase	Purines, pyrimidines, nucleosides, and nucleotides	RC0125 6.9e-15	no hit
WD0037	RC0195	gi|3860720|gnl|PID|e1342464	Ortholog	glutamyl-tRNA(Gln) amidotransferase, C subunit, putative	Protein synthesis	RC0195 6.6e-09	gi|3860720|gnl|PID|e1342464 3.3e-07
WD0038	RC0406	gi|3860863|gnl|PID|e1342607	Ortholog	tolB protein, putative	Transport and binding proteins	RC0406 7.7e-70	gi|3860863|gnl|PID|e1342607 1.4e-70
WD0039	RC0613	gi|3860998|gnl|PID|e1342742	Ortholog	metallo-beta-lactamase family protein	Unknown function	RC0613 1.7e-129	gi|3860998|gnl|PID|e1342742 1.0e-129
WD0040	RC0232	gi|3860749|gnl|PID|e1342493	Ortholog	dnaJ protein	Protein fate	RC0232 1.6e-76	gi|3860749|gnl|PID|e1342493 2.5e-80
WD0041			Wolbachia specific	hypothetical protein	No TIGR role category	no hit	no hit
WD0042	RC0577 RC0578		Absent in R. prowazekii	hypothetical protein	No TIGR role category	RC0576 3.6e-08	no hit
WD0044			Wolbachia specific	transposase, IS5 family, OrfB	Other categories	no hit	no hit
WD0045			Wolbachia specific	transposase, IS5 family, OrfA	Other categories	no hit	no hit
WD0047	RC0577 RC0578		Absent in R. prowazekii	hypothetical protein	No TIGR role category	RC0577 9.0e-12	no hit
WD0049			Wolbachia specific	hypothetical protein	No TIGR role category	no hit	no hit
WD0051			Wolbachia specific	hypothetical protein	No TIGR role category	no hit	no hit
WD0052			Wolbachia specific	hypothetical protein	No TIGR role category	no hit	no hit
WD0053	RC0543	gi|3860953|gnl|PID|e1342697	Ortholog	dioxygenase, putative	Unknown function	RC0543 6.5e-18	gi|3860953|gnl|PID|e1342697 3.1e-18
WD0054	RC0184	gi|3860709|gnl|PID|e1342453	Ortholog	cytosol aminopeptidase	Protein fate	RC0184 3.8e-100	gi|3860709|gnl|PID|e1342453 1.9e-98
WD0056			Wolbachia specific	major facilitator family transporter	Transport and binding proteins	no hit	no hit
WD0057			Wolbachia specific	DNA-binding protein, HU family	DNA metabolism	RC0212 0.00049	gi|3860737|gnl|PID|e1342481 0.00011
WD0058			Wolbachia specific	conserved hypothetical protein	Hypothetical proteins	no hit	no hit
WD0059			Wolbachia specific	peptidase, M23/M37 family	Protein fate	RC0403 4.3e-08	gi|3860861|gnl|PID|e1342605 2.7e-08
WD0060	RC0585	gi|3860978|gnl|PID|e1342722	Ortholog	leucyl-tRNA synthetase	Protein synthesis	RC0585 4.3e-227	gi|3860978|gnl|PID|e1342722 2.6e-220
WD0061			Wolbachia specific	hypothetical protein	No TIGR role category	no hit	no hit
WD0062			Wolbachia specific	hypothetical protein	No TIGR role category	no hit	no hit
WD0064			Wolbachia specific	pyridoxal phosphate biosynthetic protein PdxJ	Biosynthesis of cofactors, prosthetic groups, and carriers	no hit	no hit
WD0065			Wolbachia specific	DNA-binding protein, HU family	DNA metabolism	no hit	gi|3860737|gnl|PID|e1342481 0.00024
WD0066	RC0316	gi|3860797|gnl|PID|e1342541	Ortholog	ribosomal protein S9	Protein synthesis	RC0316 9.4e-33	gi|3860797|gnl|PID|e1342541 1.2e-30
WD0067	RC0315	gi|3860796|gnl|PID|e1342540	Ortholog	ribosomal protein L13	Protein synthesis	RC0315 3.3e-46	gi|3860796|gnl|PID|e1342540 2.9e-47
WD0068	RC0306	gi|3860786|gnl|PID|e1342530	Ortholog	outer membrane protein TolC, putative	Protein fate	RC0306 1.5e-16	gi|3860786|gnl|PID|e1342530 7.6e-21
WD0069	RC0307	gi|3860787|gnl|PID|e1342531	Ortholog	hypothetical protein	No TIGR role category	RC0307 5.3e-07	gi|3860787|gnl|PID|e1342531 9.6e-08
WD0070	RC0205	gi|3860729|gnl|PID|e1342473	Ortholog	ribosomal RNA large subunit methyltransferase J, putative	Protein synthesis	RC0205 5.9e-40	gi|3860729|gnl|PID|e1342473 8.9e-37
WD0072			Wolbachia specific	hypothetical protein	No TIGR role category	no hit	no hit
WD0073			Wolbachia specific	ankyrin repeat domain protein	Cellular processes	no hit	gi|3861248|gnl|PID|e1342992 5.6e-08
WD0074			Wolbachia specific	hypothetical protein	No TIGR role category	no hit	no hit
WD0075			Wolbachia specific	hypothetical protein	No TIGR role category	no hit	no hit
WD0076			Wolbachia specific	uncharacterized phage protein, putative	Other categories	no hit	no hit
WD0077			Wolbachia specific	hypothetical protein	No TIGR role category	no hit	no hit
WD0078			Wolbachia specific	hypothetical protein	No TIGR role category	no hit	no hit
WD0079			Wolbachia specific	hypothetical protein	No TIGR role category	no hit	no hit
WD0080			Wolbachia specific	hypothetical protein	No TIGR role category	no hit	no hit
WD0082	RC0098	gi|3860638|gnl|PID|e1342382	Ortholog	conserved hypothetical protein	Hypothetical proteins	RC0098 1.6e-08	gi|3860638|gnl|PID|e1342382 2.5e-10
WD0083			Wolbachia specific	hypothetical protein	No TIGR role category	no hit	no hit
WD0084			Wolbachia specific	hypothetical protein	No TIGR role category	no hit	no hit
WD0085	RC0494	gi|3860924|gnl|PID|e1342668	Ortholog	enoyl-(acyl-carrier-protein) reductase	Fatty acid and phospholipid metabolism	RC0494 1.4e-79	gi|3860924|gnl|PID|e1342668 3.5e-81
WD0086	RC0894	gi|3861131|gnl|PID|e1342875	Ortholog	protein-export membrane protein SecD	Protein fate	RC0894 3.2e-80	gi|3861131|gnl|PID|e1342875 3.7e-77
WD0089			Wolbachia specific	inosine-5'-monophosphate dehydrogenase	Purines, pyrimidines, nucleosides, and nucleotides	no hit	no hit
WD0090	RC1022	gi|3861209|gnl|PID|e1342953	Ortholog	dimethyladenosine transferase	Cellular processes	RC1022 3.2e-39	gi|3861209|gnl|PID|e1342953 2.0e-48
WD0091			Wolbachia specific	triosephosphate isomerase	Energy metabolism	no hit	no hit
WD0092	RC0450		Absent in R. prowazekii	DNA processing chain A	Cellular processes	RC0450 6.2e-15	no hit
WD0093	RC1283	gi|3861355|gnl|PID|e1343099	Ortholog	ferredoxin, 4Fe-4S	Energy metabolism	RC1283 3.1e-25	gi|3861355|gnl|PID|e1343099 8.1e-27
WD0094			Wolbachia specific	hypothetical protein	No TIGR role category	no hit	no hit
WD0095	RC0333	gi|3860811|gnl|PID|e1342555	Ortholog	D-alanine--D-alanine ligase	Cell envelope	RC0333 3.4e-67	gi|3860811|gnl|PID|e1342555 2.2e-65
WD0096	RC0334	gi|3860812|gnl|PID|e1342556	Ortholog	cell division protein FtsQ, putative	Cellular processes	RC0334 3.5e-19	gi|3860812|gnl|PID|e1342556 3.8e-20
WD0098	RC0536	gi|3860946|gnl|PID|e1342690	Ortholog	D-alanyl-D-alanine carboxypeptidase	Cell envelope	RC0536 4.7e-38	gi|3860946|gnl|PID|e1342690 1.1e-36
WD0099			Wolbachia specific	multidrug resistance protein	Transport and binding proteins	no hit	no hit
WD0100			Wolbachia specific	sugE protein	Protein fate	no hit	no hit
WD0102			Wolbachia specific	hypothetical protein	No TIGR role category	no hit	no hit
WD0103	RC0621		Absent in R. prowazekii	proline dehydrogenase/delta-1-pyrroline-5-carboxylate dehydrogenase	Energy metabolism	RC0621 8.2e-40	no hit
WD0105	RC1233	gi|3861326|gnl|PID|e1343070	Ortholog	aconitate hydratase	Energy metabolism	RC1233 2.1e-264	gi|3861326|gnl|PID|e1343070 1.3e-266
WD0106	RC0100	gi|3860640|gnl|PID|e1342384	Ortholog	protein-export protein SecB	Protein fate	RC0100 2.4e-18	gi|3860640|gnl|PID|e1342384 3.1e-18
WD0107		gi|3860991|gnl|PID|e1342735	Absent in R. conorii	conserved domain protein	Hypothetical proteins	no hit	gi|3860991|gnl|PID|e1342735 2.0e-08
WD0108	RC1112	gi|3861262|gnl|PID|e1343006	Ortholog	DNA polymerase III, epsilon subunit	DNA metabolism	RC1112 1.1e-54	gi|3861262|gnl|PID|e1343006 5.9e-56
WD0109	RC0895	gi|3861132|gnl|PID|e1342876	Ortholog	SCO1/SenC family protein	Unknown function	RC0895 7.3e-26	gi|3861132|gnl|PID|e1342876 3.1e-25
WD0110			Wolbachia specific	hypothetical protein	No TIGR role category	no hit	no hit
WD0111			Wolbachia specific	hypothetical protein	No TIGR role category	no hit	no hit
WD0112	RC0884	gi|3861127|gnl|PID|e1342871	Ortholog	DNA gyrase, B subunit	DNA metabolism	RC0884 1.5e-215	gi|3861127|gnl|PID|e1342871 4.3e-211
WD0113			Wolbachia specific	hypothetical protein	No TIGR role category	no hit	no hit
WD0115			Wolbachia specific	transposase, IS4 family	Other categories	no hit	no hit
WD0116			Wolbachia specific	gcpE protein, putative	Unknown function	no hit	no hit
WD0117			Wolbachia specific	hypothetical protein	No TIGR role category	no hit	no hit
WD0118			Wolbachia specific	hypothetical protein	No TIGR role category	no hit	no hit
WD0119			Wolbachia specific	hypothetical protein	No TIGR role category	no hit	no hit
WD0120	RC1274	gi|3861349|gnl|PID|e1343093	Ortholog	cell division protein FtsK, putative	Cellular processes	RC1274 5.7e-168	gi|3861349|gnl|PID|e1343093 1.2e-165
WD0121			Wolbachia specific	conserved hypothetical protein, truncation	Disrupted reading frame	no hit	no hit
WD0122			Wolbachia specific	conserved hypothetical protein	Hypothetical proteins	no hit	no hit
WD0123			Wolbachia specific	hypothetical protein	No TIGR role category	no hit	no hit
WD0124			Wolbachia specific	conserved hypothetical protein	Hypothetical proteins	no hit	no hit
WD0125			Wolbachia specific	hypothetical protein	No TIGR role category	no hit	no hit
WD0127			Wolbachia specific	hypothetical protein	No TIGR role category	no hit	no hit
WD0128	RC1109	gi|3861259|gnl|PID|e1343003	Ortholog	conserved hypothetical protein	Hypothetical proteins	RC1109 4.3e-12	gi|3861259|gnl|PID|e1343003 4.2e-14
WD0129			Wolbachia specific	membrane protein CvpA, putative	Cellular processes	no hit	no hit
WD0130			Wolbachia specific	riboflavin synthase, alpha subunit	Biosynthesis of cofactors, prosthetic groups, and carriers	no hit	no hit
WD0131			Wolbachia specific	hypothetical protein	No TIGR role category	no hit	no hit
WD0132	RC0581	gi|3860974|gnl|PID|e1342718	Ortholog	phenylalanyl-tRNA synthetase, alpha subunit	Protein synthesis	RC0581 1.2e-82	gi|3860974|gnl|PID|e1342718 6.4e-82
WD0133	RC0680	gi|3861010|gnl|PID|e1342754	Ortholog	UDP-N-acetylglucosamine pyrophosphorylase	Cell envelope	RC0680 7.1e-28	gi|3861010|gnl|PID|e1342754 2.7e-26
WD0134			Wolbachia specific	ribosomal protein L21	Protein synthesis	no hit	no hit
WD0135	RC1163	gi|3861281|gnl|PID|e1343025	Ortholog	ribosomal protein L27	Protein synthesis	RC1163 5.1e-25	gi|3861281|gnl|PID|e1343025 5.9e-24
WD0136			Wolbachia specific	S-adenosylmethionine synthetase	Central intermediary metabolism	no hit	no hit
WD0137			Wolbachia specific	transposase, IS5 family, OrfA	Other categories	no hit	no hit
WD0138			Wolbachia specific	transposase, IS5 family, OrfB	Other categories	no hit	no hit
WD0139			Wolbachia specific	TenA/THI-4 family protein	Unknown function	no hit	no hit
WD0140			Wolbachia specific	transcriptional regulator, putative	Regulatory functions	no hit	no hit
WD0141	RC0240	gi|3860756|gnl|PID|e1342500	Ortholog	cytochrome c oxidase, subunit III	Energy metabolism	RC0240 4.4e-51	gi|3860756|gnl|PID|e1342500 3.1e-50
WD0142	RC0159	gi|3860687|gnl|PID|e1342431	Ortholog	crossover junction endodeoxyribonuclease RuvC	DNA metabolism	RC0159 2.5e-25	gi|3860687|gnl|PID|e1342431 4.5e-26
WD0143	RC0455	gi|3860890|gnl|PID|e1342634	Ortholog	conserved hypothetical protein TIGR00250	Hypothetical proteins	RC0455 1.1e-08	gi|3860890|gnl|PID|e1342634 6.6e-09
WD0146	RC0193	gi|3860718|gnl|PID|e1342462	Ortholog	glutamyl-tRNA(Gln) amidotransferase, B subunit	Protein synthesis	RC0193 6.4e-137	gi|3860718|gnl|PID|e1342462 1.4e-134
WD0147			Wolbachia specific	ankyrin repeat domain protein	Cellular processes	no hit	gi|3861248|gnl|PID|e1342992 4.3e-08
WD0148	RC0607		Absent in R. prowazekii	conserved hypothetical protein	Hypothetical proteins	RC0607 4.2e-07	gi|3860993|gnl|PID|e1342737 1.3e-05
WD0149	RC0111	gi|3860654|gnl|PID|e1342398	Ortholog	cysteinyl-tRNA synthetase	Protein synthesis	RC0111 1.1e-116	gi|3860654|gnl|PID|e1342398 6.2e-116
WD0150			Wolbachia specific	exopolysaccharide synthesis protein ExoD-related protein	Unknown function	no hit	no hit
WD0151			Wolbachia specific	exopolysaccharide synthesis protein ExoD-related protein	Unknown function	no hit	no hit
WD0152			Wolbachia specific	mttA/Hcf106 family protein	Unknown function	RC1160 0.00063	gi|3861278|gnl|PID|e1343022 0.00049
WD0153			Wolbachia specific	ABC transporter, ATP-binding protein	Transport and binding proteins	no hit	no hit
WD0154	RC0864	gi|3861120|gnl|PID|e1342864	Ortholog	excinuclease ABC, C subunit	DNA metabolism	RC0864 5.9e-111	gi|3861120|gnl|PID|e1342864 3.5e-113
WD0155	RC1316	gi|3861374|gnl|PID|e1343118	Ortholog	glycyl-tRNA synthetase, beta subunit	Protein synthesis	RC1316 1.8e-100	gi|3861374|gnl|PID|e1343118 3.9e-98
WD0156	RC1317	gi|3861375|gnl|PID|e1343119	Ortholog	glycyl-tRNA synthetase, alpha subunit	Protein synthesis	RC1317 1.1e-77	gi|3861375|gnl|PID|e1343119 6.3e-75
WD0157			Wolbachia specific	hypothetical protein	No TIGR role category	no hit	no hit
WD0158	RC0798	gi|3861088|gnl|PID|e1342832	Ortholog	delta-aminolevulinic acid dehydratase	Biosynthesis of cofactors, prosthetic groups, and carriers	RC0798 2.3e-93	gi|3861088|gnl|PID|e1342832 1.1e-91
WD0159	RC1230	gi|3861323|gnl|PID|e1343067	Ortholog	NADH dehydrogenase I, H subunit, putative	Energy metabolism	RC1230 1.6e-110	gi|3861323|gnl|PID|e1343067 4.3e-108
WD0160	RC1231	gi|3861324|gnl|PID|e1343068	Ortholog	NADH dehydrogenase I, G subunit	Energy metabolism	RC1231 8.5e-190	gi|3861324|gnl|PID|e1343068 1.1e-180
WD0161	RC0876		Absent in R. prowazekii	hypothetical protein	No TIGR role category	RC0876 4.6e-08	no hit
WD0162			Wolbachia specific	hypothetical protein	No TIGR role category	no hit	no hit
WD0164	RC1309	gi|3861370|gnl|PID|e1343114	Ortholog	phage SPO1 DNA polymerase-related protein	Unknown function	RC1309 2.6e-62	gi|3861370|gnl|PID|e1343114 9.7e-63
WD0165	RC0278	gi|3860772|gnl|PID|e1342516	Ortholog	polypeptide deformylase	Protein fate	RC0278 1.2e-32	gi|3860772|gnl|PID|e1342516 2.6e-30
WD0166	RC0335	gi|3860813|gnl|PID|e1342557	Ortholog	cell division protein FtsA	Cellular processes	RC0335 3.4e-51	gi|3860813|gnl|PID|e1342557 3.2e-48
WD0167	RC1276	gi|3861350|gnl|PID|e1343094	Ortholog	methionine aminopeptidase, type I	Protein fate	RC1276 1.2e-87	gi|3861350|gnl|PID|e1343094 4.0e-89
WD0168	RC0107	gi|3861377|gnl|PID|e1343121	Paralog	major facilitator family transporter	Transport and binding proteins	RC0107 1.1e-63	gi|3861377|gnl|PID|e1343121 5.2e-64
WD0170	RC0857	gi|3861117|gnl|PID|e1342861	Ortholog	conserved hypothetical protein TIGR00006	Hypothetical proteins	RC0857 5.3e-62	gi|3861117|gnl|PID|e1342861 3.1e-57
WD0171			Wolbachia specific	conserved domain protein	Hypothetical proteins	RC0856 9.9e-06	gi|3861116|gnl|PID|e1342860 2.3e-06
WD0173			Wolbachia specific	oxidoreductase, putative	Unknown function	no hit	no hit
WD0174	RC0932	gi|3861150|gnl|PID|e1342894	Ortholog	ribosomal 5S rRNA E-loop binding protein Ctc/L25/TL5	Protein synthesis	RC0932 3.4e-28	gi|3861150|gnl|PID|e1342894 9.0e-28
WD0175	RC0931	gi|3861149|gnl|PID|e1342893	Ortholog	peptidyl-tRNA hydrolase	Protein synthesis	RC0931 1.1e-38	gi|3861149|gnl|PID|e1342893 4.6e-40
WD0176			Wolbachia specific	transposase, putative	Other categories	no hit	no hit
WD0177	RC0848	gi|3861109|gnl|PID|e1342853	Ortholog	monoxygenase family protein	Unknown function	RC0848 5.7e-42	gi|3861109|gnl|PID|e1342853 1.4e-29
WD0178			Wolbachia specific	hypothetical protein	No TIGR role category	no hit	no hit
WD0179	RC0163	gi|3860689|gnl|PID|e1342433	Ortholog	GTP/ATP binding protein, putative	Unknown function	RC0163 5.2e-48	gi|3860689|gnl|PID|e1342433 2.1e-44
WD0180	RC0577 RC0578		Absent in R. prowazekii	hypothetical protein	No TIGR role category	no hit	no hit
WD0181			Wolbachia specific	HNH endonuclease family protein	DNA metabolism	no hit	no hit
WD0183			Wolbachia specific	conserved hypothetical protein	Hypothetical proteins	no hit	no hit
WD0184			Wolbachia specific	hypothetical protein	No TIGR role category	no hit	no hit
WD0185	RC1111	gi|3861261|gnl|PID|e1343005	Ortholog	kinase, putative	Unknown function	RC1111 4.5e-10	gi|3861261|gnl|PID|e1343005 1.5e-09
WD0186	RC0696	gi|3861018|gnl|PID|e1342762	Ortholog	ribonuclease D, putative	Transcription	RC0696 4.4e-35	gi|3861018|gnl|PID|e1342762 2.7e-35
WD0187			Wolbachia specific	hypothetical protein	No TIGR role category	no hit	no hit
WD0190	RC0401	gi|3860859|gnl|PID|e1342603	Ortholog	DNA mismatch repair protein MutS	DNA metabolism	RC0401 5.7e-177	gi|3860859|gnl|PID|e1342603 1.3e-175
WD0191			Wolbachia specific	ankyrin repeat domain protein	Cellular processes	no hit	no hit
WD0192			Wolbachia specific	hypothetical protein	No TIGR role category	no hit	no hit
WD0193			Wolbachia specific	hypothetical protein	No TIGR role category	no hit	no hit
WD0194			Wolbachia specific	membrane protein, TerC family	Cell envelope	no hit	no hit
WD0195			Wolbachia specific	GMP synthase	Purines, pyrimidines, nucleosides, and nucleotides	no hit	no hit
WD0196			Wolbachia specific	hypothetical protein	No TIGR role category	no hit	no hit
WD0197	RC0647	gi|3861065|gnl|PID|e1342809	Ortholog	ribonucleoside-diphosphate reductase, alpha subunit	Purines, pyrimidines, nucleosides, and nucleotides	RC0647 8.5e-222	gi|3861065|gnl|PID|e1342809 7.1e-218
WD0198	RC0122	gi|3860661|gnl|PID|e1342405	Ortholog	TPR domain protein	Unknown function	RC0122 1.5e-17	gi|3860661|gnl|PID|e1342405 1.1e-16
WD0199			Wolbachia specific	hypothetical protein	No TIGR role category	no hit	no hit
WD0200			Wolbachia specific	hypothetical protein	No TIGR role category	no hit	no hit
WD0201	RC0936	gi|3861154|gnl|PID|e1342898	Ortholog	ribosomal protein L34	Protein synthesis	RC0936 5.5e-12	gi|3861154|gnl|PID|e1342898 3.1e-11
WD0202			Wolbachia specific	phosphate ABC transporter, permease protein, putative	Transport and binding proteins	no hit	no hit
WD0203	RC1235	gi|3861328|gnl|PID|e1343072	Ortholog	ATP synthase F1, beta subunit	Energy metabolism	RC1235 5.4e-172	gi|3861328|gnl|PID|e1343072 4.4e-170
WD0204			Wolbachia specific	ATP synthase F1, epsilon subunit, putative	Energy metabolism	no hit	gi|3861327|gnl|PID|e1343071 0.00039
WD0205			Wolbachia specific	hypothetical protein	No TIGR role category	no hit	no hit
WD0206			Wolbachia specific	hypothetical protein	No TIGR role category	no hit	no hit
WD0208	RC0678	gi|3861045|gnl|PID|e1342789	Ortholog	class II aldolase/adducin domain protein	Unknown function	RC0678 1.9e-82	gi|3861045|gnl|PID|e1342789 2.2e-81
WD0209			Wolbachia specific	hypothetical protein	No TIGR role category	no hit	no hit
WD0210	RC0814		Absent in R. prowazekii	endopeptidase-related protein	Unknown function	RC0814 1.1e-09	gi|3861100|gnl|PID|e1342844 2.3e-05
WD0211	RC0275		Absent in R. prowazekii	membrane protein, putative	Cell envelope	RC0275 6.7e-16	no hit
WD0212	RC0651	gi|3861064|gnl|PID|e1342808	Ortholog	ribonucleoside-diphosphate reductase, beta subunit	Purines, pyrimidines, nucleosides, and nucleotides	RC0651 1.8e-132	gi|3861064|gnl|PID|e1342808 5.5e-131
WD0213	RC1204	gi|3861302|gnl|PID|e1343046	Ortholog	lipoprotein, putative	Cell envelope	RC1204 1.2e-07	gi|3861302|gnl|PID|e1343046 4.6e-08
WD0214			Wolbachia specific	hypothetical protein	No TIGR role category	no hit	no hit
WD0215			Wolbachia specific	transposase, IS5 family, OrfB	Other categories	no hit	no hit
WD0216			Wolbachia specific	transposase, IS5 family, OrfA	Other categories	no hit	no hit
WD0217	RC0367		Absent in R. prowazekii	conserved hypothetical protein	Hypothetical proteins	RC0367 1.0e-33	no hit
WD0219	RC0812	gi|3861097|gnl|PID|e1342841	Paralog	recO-related protein	Unknown function	RC0812 1.4e-24	gi|3861097|gnl|PID|e1342841 2.1e-12
WD0220			Wolbachia specific	hypothetical protein	No TIGR role category	no hit	no hit
WD0221	RC0321	gi|3860799|gnl|PID|e1342543	Ortholog	response regulator/GGDEF domain protein	Signal transduction	RC0321 1.3e-97	gi|3860799|gnl|PID|e1342543 5.7e-97
WD0222			Wolbachia specific	hypothetical protein	No TIGR role category	no hit	no hit
WD0223	RC1174	gi|3861287|gnl|PID|e1343031	Ortholog	conserved hypothetical protein	Hypothetical proteins	RC1174 1.1e-233	gi|3861287|gnl|PID|e1343031 3.5e-232
WD0224	RC0059	gi|3860606|gnl|PID|e1342350	Ortholog	ATP-dependent Clp protease, ATP-binding subunit ClpB	Protein fate	RC0059 9.5e-262	gi|3860606|gnl|PID|e1342350 2.3e-258
WD0225			Wolbachia specific	hypothetical protein	No TIGR role category	no hit	no hit
WD0226	RC0577 RC0578		Absent in R. prowazekii	hypothetical protein	No TIGR role category	RC0578 1.8e-15	no hit
WD0227	RC0349	gi|3860825|gnl|PID|e1342569	Ortholog	elongation factor Tu family protein	Unknown function	RC0349 4.5e-207	gi|3860825|gnl|PID|e1342569 2.4e-201
WD0228			Wolbachia specific	orotate phosphoribosyltransferase	Purines, pyrimidines, nucleosides, and nucleotides	no hit	no hit
WD0229	RC0223	gi|3860742|gnl|PID|e1342486	Ortholog	sodium/glutamate symporter family protein, putative	Transport and binding proteins	RC0223 1.4e-31	gi|3860742|gnl|PID|e1342486 4.0e-34
WD0230			Wolbachia specific	dihydroorotase	Purines, pyrimidines, nucleosides, and nucleotides	no hit	no hit
WD0231			Wolbachia specific	hypothetical protein	No TIGR role category	no hit	no hit
WD0232	RC1080	gi|3861240|gnl|PID|e1342984	Ortholog	cytochrome c-type biogenesis protein CcmF, putative	Energy metabolism	RC1080 3.3e-53	gi|3861240|gnl|PID|e1342984 4.5e-49
WD0233			Wolbachia specific	hypothetical protein	No TIGR role category	no hit	no hit
WD0234			Wolbachia specific	hypothetical protein	No TIGR role category	no hit	no hit
WD0235	RC0154	gi|3860682|gnl|PID|e1342426	Ortholog	protein-export membrane protein SecF	Protein fate	RC0154 5.5e-44	gi|3860682|gnl|PID|e1342426 5.0e-43
WD0236	RC1339	gi|3861392|gnl|PID|e1343136	Ortholog	conserved hypothetical protein	Hypothetical proteins	RC1339 3.2e-16	gi|3861392|gnl|PID|e1343136 3.2e-16
WD0237	RC0074	gi|3860618|gnl|PID|e1342362	Ortholog	60 kd inner-membrane protein	Unknown function	RC0074 2.0e-103	gi|3860618|gnl|PID|e1342362 1.3e-106
WD0238			Wolbachia specific	riboflavin synthase, beta subunit	Biosynthesis of cofactors, prosthetic groups, and carriers	no hit	no hit
WD0239	RC0204	gi|3860728|gnl|PID|e1342472	Ortholog	N utilization substance protein B, putative	Transcription	RC0204 1.0e-12	gi|3860728|gnl|PID|e1342472 2.7e-12
WD0241			Wolbachia specific	hypothetical protein	No TIGR role category	no hit	no hit
WD0242			Wolbachia specific	hypothetical protein	No TIGR role category	no hit	no hit
WD0243	RC0546	gi|3860956|gnl|PID|e1342700	Ortholog	deoxyuridine 5'-triphosphate nucleotidohydrolase	Purines, pyrimidines, nucleosides, and nucleotides	RC0546 4.4e-35	gi|3860956|gnl|PID|e1342700 5.6e-35
WD0244			Wolbachia specific	hypothetical protein	No TIGR role category	no hit	no hit
WD0245	RC0139		Absent in R. prowazekii	acetylglutamate kinase ArgB, putative	Amino acid biosynthesis	RC0139 4.3e-21	no hit
WD0246	RC0138	gi|3860670|gnl|PID|e1342414	Ortholog	GTP-binding protein	Unknown function	RC0138 4.2e-30	gi|3860670|gnl|PID|e1342414 3.8e-29
WD0247	RC0762	gi|3861078|gnl|PID|e1342822	Ortholog	peptide chain release factor 1	Protein synthesis	RC0762 7.2e-106	gi|3861078|gnl|PID|e1342822 7.4e-104
WD0248	RC1075	gi|3861234|gnl|PID|e1342978	Ortholog	drug resistance transporter	Transport and binding proteins	RC1075 2.9e-38	gi|3861234|gnl|PID|e1342978 5.0e-34
WD0249	RC0616	gi|3861000|gnl|PID|e1342744	Ortholog	membrane protein, putative	Cell envelope	RC0616 1.1e-47	gi|3861000|gnl|PID|e1342744 8.5e-48
WD0251	RC1057	gi|3861227|gnl|PID|e1342971	Ortholog	conserved hypothetical protein	Hypothetical proteins	RC1057 2.1e-10	gi|3861227|gnl|PID|e1342971 2.1e-09
WD0252			Wolbachia specific	transposase, IS4 family	Other categories	no hit	no hit
WD0253			Wolbachia specific	transposase, IS256 family	Other categories	no hit	no hit
WD0254	RC0668	gi|3861049|gnl|PID|e1342793	Ortholog	transcriptional regulator	Regulatory functions	no hit	no hit
WD0255	RC0668	gi|3861049|gnl|PID|e1342793	Ortholog	transcriptional regulator	Regulatory functions	RC0668 2.6e-06	gi|3861049|gnl|PID|e1342793 1.5e-06
WD0256			Wolbachia specific	conserved hypothetical protein, truncation	Disrupted reading frame	no hit	no hit
WD0259	RC1095		Absent in R. prowazekii	conserved hypothetical protein	Hypothetical proteins	RC1095 4.7e-06	no hit
WD0263			Wolbachia specific	prophage LambdaW1, DNA methylase	Other categories	no hit	no hit
WD0264			Wolbachia specific	conserved hypothetical protein	Hypothetical proteins	no hit	no hit
WD0265			Wolbachia specific	prophage LambdaW1, terminase large subunit, putative	Other categories	no hit	no hit
WD0266			Wolbachia specific	hypothetical protein	No TIGR role category	no hit	no hit
WD0267			Wolbachia specific	hypothetical protein	No TIGR role category	no hit	no hit
WD0268			Wolbachia specific	hypothetical protein	No TIGR role category	no hit	no hit
WD0269			Wolbachia specific	conserved hypothetical protein	Hypothetical proteins	no hit	no hit
WD0273			Wolbachia specific	conserved hypothetical protein	Hypothetical proteins	no hit	no hit
WD0274			Wolbachia specific	conserved hypothetical protein	Hypothetical proteins	no hit	no hit
WD0276			Wolbachia specific	transposase, IS110 family	Other categories	no hit	no hit
WD0278			Wolbachia specific	prophage LambdaW2, minor tail protein Z, putative	Other categories	no hit	no hit
WD0279			Wolbachia specific	conserved hypothetical protein	Hypothetical proteins	no hit	no hit
WD0281			Wolbachia specific	hypothetical protein	No TIGR role category	no hit	no hit
WD0282			Wolbachia specific	prophage LambdaW2, baseplate assembly protein W, putative	Other categories	no hit	no hit
WD0283			Wolbachia specific	prophage LambdaW2, baseplate assembly protein J, putative	Other categories	no hit	no hit
WD0284			Wolbachia specific	conserved hypothetical protein	Hypothetical proteins	no hit	no hit
WD0285			Wolbachia specific	prophage LambdaW2, ankyrin repeat domain protein	Cellular processes	no hit	gi|3861248|gnl|PID|e1342992 1.2e-06
WD0286			Wolbachia specific	prophage LambdaW2, ankyrin repeat domain protein	Cellular processes	no hit	gi|3861248|gnl|PID|e1342992 1.8e-06
WD0287			Wolbachia specific	conserved hypothetical protein	Hypothetical proteins	no hit	no hit
WD0288			Wolbachia specific	prophage LambdaW2, site-specific recombinase, resolvase family	Other categories	no hit	no hit
WD0289			Wolbachia specific	hypothetical protein	No TIGR role category	no hit	no hit
WD0290			Wolbachia specific	hypothetical protein	No TIGR role category	no hit	no hit
WD0291			Wolbachia specific	ankyrin repeat domain protein	Cellular processes	no hit	gi|3861248|gnl|PID|e1342992 2.2e-10
WD0292			Wolbachia specific	ankyrin repeat domain protein	Cellular processes	no hit	no hit
WD0293			Wolbachia specific	hypothetical protein	No TIGR role category	no hit	no hit
WD0294			Wolbachia specific	ankyrin repeat domain protein	Cellular processes	no hit	gi|3861248|gnl|PID|e1342992 9.1e-08
WD0295			Wolbachia specific	hypothetical protein	No TIGR role category	no hit	no hit
WD0296	RC0577 RC0578		Absent in R. prowazekii	conserved domain protein	Hypothetical proteins	RC0577 4.1e-16	no hit
WD0297			Wolbachia specific	hypothetical protein	No TIGR role category	no hit	no hit
WD0299			Wolbachia specific	hypothetical protein	No TIGR role category	no hit	no hit
WD0300	RC0555	gi|3860963|gnl|PID|e1342707	Ortholog	cytochrome c oxidase, subunit II	Energy metabolism	RC0555 1.4e-61	gi|3860963|gnl|PID|e1342707 7.6e-63
WD0301	RC0553	gi|3860962|gnl|PID|e1342706	Ortholog	cytochrome c oxidase, subunit I	Energy metabolism	RC0553 1.1e-173	gi|3860962|gnl|PID|e1342706 1.6e-172
WD0302	RC0469	gi|3860906|gnl|PID|e1342650	Ortholog	protoheme IX farnesyltransferase	Biosynthesis of cofactors, prosthetic groups, and carriers	RC0469 5.3e-62	gi|3860906|gnl|PID|e1342650 1.2e-62
WD0304	RC1108	gi|3861258|gnl|PID|e1343002	Ortholog	ribonuclease H	Transcription	RC1108 1.4e-38	gi|3861258|gnl|PID|e1343002 6.9e-37
WD0305	RC1213	gi|3861307|gnl|PID|e1343051	Ortholog	hypothetical protein	No TIGR role category	RC1213 1.1e-29	gi|3861307|gnl|PID|e1343051 1.5e-26
WD0306			Wolbachia specific	hypothetical protein	No TIGR role category	no hit	no hit
WD0307	RC0968	gi|3861167|gnl|PID|e1342911	Ortholog	chaperonin, 60 kDa	Protein fate	RC0968 8.9e-140	gi|3861167|gnl|PID|e1342911 1.1e-141
WD0308	RC0969	gi|3861168|gnl|PID|e1342912	Ortholog	chaperonin, 10 kDa	Protein fate	RC0969 5.5e-21	gi|3861168|gnl|PID|e1342912 1.6e-21
WD0309	RC0698	gi|3861020|gnl|PID|e1342764	Ortholog	conserved hypothetical protein	Hypothetical proteins	RC0698 5.4e-24	gi|3861020|gnl|PID|e1342764 7.1e-28
WD0310			Wolbachia specific	hypothetical protein	No TIGR role category	no hit	no hit
WD0311			Wolbachia specific	hypothetical protein	No TIGR role category	no hit	no hit
WD0312	RC0761	gi|3861077|gnl|PID|e1342821	Ortholog	single-stranded-DNA-specific exonuclease RecJ	DNA metabolism	RC0761 4.3e-131	gi|3861077|gnl|PID|e1342821 4.3e-131
WD0313			Wolbachia specific	hypothetical protein	No TIGR role category	no hit	no hit
WD0314			Wolbachia specific	hypothetical protein	No TIGR role category	no hit	no hit
WD0315	RC0526	gi|3860939|gnl|PID|e1342683	Ortholog	membrane protein, putative	Cell envelope	RC0526 2.3e-38	gi|3860939|gnl|PID|e1342683 2.6e-37
WD0316			Wolbachia specific	Na+/H+ antiporter family protein	Transport and binding proteins	no hit	no hit
WD0317	RC0629	gi|3861007|gnl|PID|e1342751	Ortholog	ATP-dependent protease La	Protein fate	RC0629 2.7e-193	gi|3861007|gnl|PID|e1342751 5.6e-193
WD0318	RC1068	gi|3861229|gnl|PID|e1342973	Ortholog	ATP-dependent Clp protease, ATP-binding subunit ClpX	Protein fate	RC1068 6.5e-105	gi|3861229|gnl|PID|e1342973 1.1e-104
WD0319	RC0746	gi|3861070|gnl|PID|e1342814	Ortholog	ATP-dependent Clp protease, proteolytic subunit ClpP	Protein fate	RC0746 1.1e-68	gi|3861070|gnl|PID|e1342814 1.0e-67
WD0320	RC1306	gi|3861367|gnl|PID|e1343111	Ortholog	trigger factor, putative	Protein fate	RC1306 4.7e-38	gi|3861367|gnl|PID|e1343111 1.8e-36
WD0321	RC0538	gi|3860948|gnl|PID|e1342692	Ortholog	conserved hypothetical protein	Hypothetical proteins	RC0538 8.4e-25	gi|3860948|gnl|PID|e1342692 3.6e-24
WD0322			Wolbachia specific	glutathione synthetase	Biosynthesis of cofactors, prosthetic groups, and carriers	no hit	no hit
WD0323	RC0562	gi|3860969|gnl|PID|e1342713	Ortholog	UDP-N-acetylglucosamine--N-acetylmuramyl-(pentapeptide) pyrophosphoryl-undecaprenol N-acetylglucosamine transferase	Cell envelope	RC0562 3.0e-43	gi|3860969|gnl|PID|e1342713 3.0e-45
WD0324			Wolbachia specific	hypothetical protein	No TIGR role category	no hit	no hit
WD0325	RC1239	gi|3861332|gnl|PID|e1343076	Ortholog	alpha keto acid dehydrogenase complex, E3 component, lipoamide dehydrogenase	Energy metabolism	RC1239 3.7e-125	gi|3861332|gnl|PID|e1343076 1.1e-118
WD0327			Wolbachia specific	transposase, IS5 family, OrfB	Other categories	no hit	no hit
WD0328			Wolbachia specific	transposase, IS5 family, OrfA	Other categories	no hit	no hit
WD0330			Wolbachia specific	sodium/alanine symporter family protein, putative	Transport and binding proteins	no hit	no hit
WD0331			Wolbachia specific	hypothetical protein	No TIGR role category	no hit	no hit
WD0332			Wolbachia specific	hypothetical protein	No TIGR role category	no hit	no hit
WD0333	RC1266	gi|3861341|gnl|PID|e1343085	Ortholog	maf protein	Cellular processes	RC1266 8.3e-41	gi|3861341|gnl|PID|e1343085 1.4e-38
WD0334	RC1265	gi|3861340|gnl|PID|e1343084	Ortholog	translation initiation factor IF-1	Protein synthesis	RC1265 3.3e-14	gi|3861340|gnl|PID|e1343084 8.8e-14
WD0335			Wolbachia specific	hypothetical protein	No TIGR role category	no hit	no hit
WD0337			Wolbachia specific	adenylosuccinate synthetase	Purines, pyrimidines, nucleosides, and nucleotides	no hit	no hit
WD0338			Wolbachia specific	hypothetical protein	No TIGR role category	no hit	no hit
WD0340	RC1284	gi|3861356|gnl|PID|e1343100	Ortholog	heme exporter protein CcmC	Transport and binding proteins	RC1284 1.1e-45	gi|3861356|gnl|PID|e1343100 5.4e-46
WD0341	RC0001	gi|3860573|gnl|PID|e1342317	Ortholog	conserved hypothetical protein	Hypothetical proteins	RC0001 2.3e-45	gi|3860573|gnl|PID|e1342317 3.0e-45
WD0342	RC0628	gi|3861012|gnl|PID|e1342756	Ortholog	ribosomal protein L36	Protein synthesis	RC0682 2.2e-08	gi|3861012|gnl|PID|e1342756 4.6e-08
WD0343	RC0588	gi|3860980|gnl|PID|e1342724	Ortholog	conserved hypothetical protein	Hypothetical proteins	RC0588 6.8e-07	gi|3860980|gnl|PID|e1342724 3.3e-07
WD0345		gi|3860901|gnl|PID|e1342645	Absent in R. conorii	conserved hypothetical protein	Hypothetical proteins	no hit	gi|3860901|gnl|PID|e1342645 1.8e-06
WD0346			Wolbachia specific	conserved hypothetical protein	Hypothetical proteins	RC0529 1.4e-09	no hit
WD0347			Wolbachia specific	hypothetical protein	No TIGR role category	no hit	no hit
WD0348	RC1330	gi|3861384|gnl|PID|e1343128	Ortholog	DNA primase	DNA metabolism	RC1330 1.1e-72	gi|3861384|gnl|PID|e1343128 2.3e-70
WD0349			Wolbachia specific	hypothetical protein	No TIGR role category	no hit	no hit
WD0350	RC0965	gi|3861165|gnl|PID|e1342909	Ortholog	3-demethylubiquinone-9 3-methyltransferase/sugar-phosphate isomerase family protein	Biosynthesis of cofactors, prosthetic groups, and carriers	RC0965 2.9e-47	gi|3861165|gnl|PID|e1342909 1.5e-57
WD0351			Wolbachia specific	hypothetical protein	No TIGR role category	no hit	no hit
WD0352	RC1046	gi|3861220|gnl|PID|e1342964	Ortholog	methionyl-tRNA synthetase	Protein synthesis	RC1046 2.9e-141	gi|3861220|gnl|PID|e1342964 1.0e-136
WD0353			Wolbachia specific	hypothetical protein	No TIGR role category	no hit	no hit
WD0354	RC0803	gi|3861091|gnl|PID|e1342835	Ortholog	replicative DNA helicase	DNA metabolism	RC0803 2.3e-109	gi|3861091|gnl|PID|e1342835 1.4e-107
WD0355	RC0608	gi|3860994|gnl|PID|e1342738	Ortholog	conserved domain protein	Hypothetical proteins	RC0608 1.2e-09	gi|3860994|gnl|PID|e1342738 7.3e-10
WD0356			Wolbachia specific	hypothetical protein	No TIGR role category	no hit	no hit
WD0357	RC1278		Absent in R. prowazekii	DNA repair protein RadC	DNA metabolism	RC1278 1.8e-22	no hit
WD0358			Wolbachia specific	conserved hypothetical protein	Hypothetical proteins	no hit	no hit
WD0359	RC1114	gi|3861264|gnl|PID|e1343008	Ortholog	helicase, UvrD/Rep family	DNA metabolism	RC1114 3.7e-93	gi|3861264|gnl|PID|e1343008 5.0e-98
WD0360			Wolbachia specific	4-diphosphocytidyl-2C-methyl-D-erythritol kinase	Biosynthesis of cofactors, prosthetic groups, and carriers	no hit	no hit
WD0361			Wolbachia specific	conserved hypothetical protein	Hypothetical proteins	no hit	no hit
WD0362	RC0964	gi|3861164|gnl|PID|e1342908	Ortholog	cation ABC transporter, permease protein, putative	Transport and binding proteins	RC0964 3.8e-13	gi|3861164|gnl|PID|e1342908 3.0e-13
WD0363			Wolbachia specific	hypothetical protein	No TIGR role category	no hit	no hit
WD0364	RC0238	gi|3860754|gnl|PID|e1342498	Ortholog	conserved hypothetical protein	Hypothetical proteins	RC0238 1.2e-23	gi|3860754|gnl|PID|e1342498 6.8e-23
WD0365			Wolbachia specific	conserved hypothetical protein	Hypothetical proteins	RC0529 9.7e-10	no hit
WD0366			Wolbachia specific	hypothetical protein	No TIGR role category	no hit	no hit
WD0367			Wolbachia specific	hypothetical protein	No TIGR role category	no hit	no hit
WD0368			Wolbachia specific	hypothetical protein	No TIGR role category	no hit	no hit
WD0369			Wolbachia specific	hypothetical protein	No TIGR role category	no hit	no hit
WD0370	RC0190	gi|3860715|gnl|PID|e1342459	Ortholog	dihydrodipicolinate reductase	Amino acid biosynthesis	RC0190 4.0e-34	gi|3860715|gnl|PID|e1342459 8.0e-36
WD0371			Wolbachia specific	phosphate ABC transporter, ATP-binding protein	Transport and binding proteins	RC1341 5.0e-27	gi|3861393|gnl|PID|e1343137 2.4e-27
WD0373			Wolbachia specific	hypothetical protein	No TIGR role category	no hit	no hit
WD0375	RC0886	gi|3861129|gnl|PID|e1342873	Ortholog	magnesium transporter	Transport and binding proteins	RC0886 3.8e-52	gi|3861129|gnl|PID|e1342873 1.4e-52
WD0377			Wolbachia specific	hypothetical protein	No TIGR role category	no hit	no hit
WD0378			Wolbachia specific	phosphate ABC transporter, periplasmic phosphate-binding protein, putative	Transport and binding proteins	no hit	no hit
WD0379	RC0099	gi|3860639|gnl|PID|e1342383	Ortholog	deoxycytidine triphosphate deaminase, putative	Purines, pyrimidines, nucleosides, and nucleotides	RC0099 6.7e-71	gi|3860639|gnl|PID|e1342383 2.0e-69
WD0380			Wolbachia specific	hypothetical protein	No TIGR role category	no hit	no hit
WD0381			Wolbachia specific	hypothetical protein	No TIGR role category	no hit	no hit
WD0382			Wolbachia specific	conserved hypothetical protein	Hypothetical proteins	no hit	no hit
WD0383			Wolbachia specific	hypothetical protein	No TIGR role category	no hit	no hit
WD0384			Wolbachia specific	bicyclomycin resistance protein	Transport and binding proteins	RC1075 2.7e-26	gi|3861234|gnl|PID|e1342978 1.2e-25
WD0385			Wolbachia specific	ankyrin repeat domain protein	Cellular processes	no hit	gi|3861248|gnl|PID|e1342992 1.0e-06
WD0386			Wolbachia specific	hypothetical protein	No TIGR role category	no hit	no hit
WD0387			Wolbachia specific	transketolase	Energy metabolism	no hit	no hit
WD0388	RC0468	gi|3860905|gnl|PID|e1342649	Ortholog	ribosomal protein S4	Protein synthesis	RC0468 2.0e-46	gi|3860905|gnl|PID|e1342649 6.0e-47
WD0389			Wolbachia specific	conserved hypothetical protein	Hypothetical proteins	RC0277 1.1e-06	no hit
WD0390			Wolbachia specific	conserved domain protein	Hypothetical proteins	RC1280 0.00049	gi|3861352|gnl|PID|e1343096 0.00019
WD0391	RC0136	gi|3860668|gnl|PID|e1342412	Ortholog	ribosomal protein L28	Protein synthesis	RC0136 3.1e-11	gi|3860668|gnl|PID|e1342412 1.9e-11
WD0392	RC1145	gi|3861271|gnl|PID|e1343015	Ortholog	lipoic acid synthetase	Biosynthesis of cofactors, prosthetic groups, and carriers	RC1145 1.0e-97	gi|3861271|gnl|PID|e1343015 2.8e-97
WD0393	RC1037	gi|3861217|gnl|PID|e1342961	Ortholog	ubiquinone/menaquinone biosynthesis methlytransferase UbiE	Biosynthesis of cofactors, prosthetic groups, and carriers	RC1037 1.6e-55	gi|3861217|gnl|PID|e1342961 8.3e-57
WD0394	RC0561	gi|3860968|gnl|PID|e1342712	Ortholog	cell division protein FtsW, putative	Cellular processes	RC0561 6.4e-50	gi|3860968|gnl|PID|e1342712 4.9e-52
WD0395	RC0577 RC0578		Absent in R. prowazekii	hypothetical protein	No TIGR role category	RC0577 6.9e-14	no hit
WD0397			Wolbachia specific	hypothetical protein	No TIGR role category	no hit	no hit
WD0398	RC0577 RC0578		Absent in R. prowazekii	hypothetical protein	No TIGR role category	RC0578 1.2e-11	no hit
WD0399			Wolbachia specific	hypothetical protein	No TIGR role category	no hit	no hit
WD0400	RC1073	gi|3861232|gnl|PID|e1342976	Ortholog	ABC transporter, HlyB/MsbA family, putative	Transport and binding proteins	RC1073 6.4e-66	gi|3861232|gnl|PID|e1342976 8.2e-66
WD0401			Wolbachia specific	hypothetical protein	No TIGR role category	no hit	no hit
WD0402	RC0095	gi|3860635|gnl|PID|e1342379	Ortholog	arginyl-tRNA synthetase	Protein synthesis	RC0095 2.9e-148	gi|3860635|gnl|PID|e1342379 1.0e-147
WD0403			Wolbachia specific	hypothetical protein	No TIGR role category	no hit	no hit
WD0404			Wolbachia specific	conserved hypothetical protein	Hypothetical proteins	no hit	no hit
WD0405			Wolbachia specific	hypothetical protein	No TIGR role category	no hit	no hit
WD0406			Wolbachia specific	hypothetical protein	No TIGR role category	no hit	no hit
WD0407			Wolbachia specific	Na+/H+ antiporter, putative	Transport and binding proteins	no hit	no hit
WD0409			Wolbachia specific	hypothetical protein	No TIGR role category	no hit	no hit
WD0410			Wolbachia specific	hypothetical protein	No TIGR role category	no hit	no hit
WD0411	RC1228	gi|3861321|gnl|PID|e1343065	Ortholog	heme exporter protein CcmA	Transport and binding proteins	RC1228 6.8e-23	gi|3861321|gnl|PID|e1343065 9.6e-24
WD0412			Wolbachia specific	hypothetical protein	No TIGR role category	no hit	no hit
WD0413	RC0187	gi|3860712|gnl|PID|e1342456	Ortholog	aspartyl-tRNA synthetase	Protein synthesis	RC0187 8.1e-201	gi|3860712|gnl|PID|e1342456 2.2e-198
WD0414	RC0107	gi|3861377|gnl|PID|e1343121	Paralog	major facilitator family transporter	Transport and binding proteins	RC0107 4.1e-48	gi|3861377|gnl|PID|e1343121 2.1e-51
WD0415	RC0344	gi|3860820|gnl|PID|e1342564	Ortholog	ribosomal large subunit pseudouridine synthase C, putative	Protein synthesis	RC0344 7.2e-35	gi|3860820|gnl|PID|e1342564 1.1e-36
WD0416	RC0347	gi|3860823|gnl|PID|e1342567	Ortholog	pyruvate dehydrogenase complex, E1 component, pyruvate dehydrogenase alpha subunit	Energy metabolism	RC0347 3.2e-103	gi|3860823|gnl|PID|e1342567 8.2e-105
WD0417	RC1372	gi|3861406|gnl|PID|e1343150	Ortholog	conserved hypothetical protein TIGR00701	Hypothetical proteins	RC1372 3.9e-27	gi|3861406|gnl|PID|e1343150 4.0e-25
WD0418			Wolbachia specific	hypothetical protein	No TIGR role category	no hit	no hit
WD0419			Wolbachia specific	hypothetical protein	No TIGR role category	no hit	no hit
WD0420			Wolbachia specific	hypothetical protein	No TIGR role category	no hit	no hit
WD0421	RC1246	gi|3861335|gnl|PID|e1343079	Ortholog	TRAM domain protein	Unknown function	RC1246 5.8e-136	gi|3861335|gnl|PID|e1343079 8.7e-133
WD0423	RC0953	gi|3861160|gnl|PID|e1342904	Ortholog	isoleucyl-tRNA synthetase	Protein synthesis	RC0953 5.4e-307	gi|3861160|gnl|PID|e1342904 2.1e-305
WD0424			Wolbachia specific	hypothetical protein	No TIGR role category	no hit	no hit
WD0425	RC0582	gi|3860975|gnl|PID|e1342719	Ortholog	phenylalanyl-tRNA synthetase, beta subunit	Protein synthesis	RC0582 1.8e-150	gi|3860975|gnl|PID|e1342719 1.6e-149
WD0426			Wolbachia specific	hypothetical protein	No TIGR role category	no hit	no hit
WD0427	RC0027	gi|3860593|gnl|PID|e1342337	Ortholog	ATP synthase F0, A subunit	Energy metabolism	RC0027 5.3e-62	gi|3860593|gnl|PID|e1342337 1.8e-61
WD0428	RC0026	gi|3860592|gnl|PID|e1342336	Ortholog	ATP synthase F0, C subunit	Energy metabolism	RC0026 9.5e-17	gi|3860592|gnl|PID|e1342336 7.4e-17
WD0429			Wolbachia specific	ATP synthase F0, B subunit, putative	Energy metabolism	no hit	no hit
WD0430			Wolbachia specific	conserved domain protein	Hypothetical proteins	no hit	no hit
WD0431	RC0971		Absent in R. prowazekii	glycosyl transferase, group 2 family protein	Cell envelope	RC0971 1.6e-14	no hit
WD0432	RC0343	gi|3860819|gnl|PID|e1342563	Ortholog	cytochrome c oxidase assembly protein	Energy metabolism	RC0343 1.7e-49	gi|3860819|gnl|PID|e1342563 4.3e-44
WD0433	RC0959	gi|3861161|gnl|PID|e1342905	Ortholog	propionyl-CoA carboxylase, alpha subunit	Fatty acid and phospholipid metabolism	RC0959 7.8e-164	gi|3861161|gnl|PID|e1342905 4.3e-163
WD0434			Wolbachia specific	hypothetical protein	No TIGR role category	no hit	no hit
WD0435	RC0966	gi|3861166|gnl|PID|e1342910	Ortholog	glutamyl-tRNA synthetase	Protein synthesis	RC0966 2.3e-100	gi|3861166|gnl|PID|e1342910 2.3e-109
WD0436			Wolbachia specific	hypothetical protein	No TIGR role category	no hit	no hit
WD0437	RC0170	gi|3860696|gnl|PID|e1342440	Ortholog	succinate dehydrogenase, flavoprotein subunit	Energy metabolism	RC0170 7.2e-209	gi|3860696|gnl|PID|e1342440 8.2e-208
WD0438			Wolbachia specific	ankyrin repeat domain protein	Cellular processes	no hit	no hit
WD0439	RC1194	gi|3861294|gnl|PID|e1343038	Ortholog	guanylate kinase	Purines, pyrimidines, nucleosides, and nucleotides	RC1194 9.3e-42	gi|3861294|gnl|PID|e1343038 1.4e-40
WD0440	RC0850	gi|3861111|gnl|PID|e1342855	Ortholog	pentapeptide repeat domain protein	Unknown function	RC0850 9.0e-33	gi|3861111|gnl|PID|e1342855 3.8e-30
WD0441			Wolbachia specific	ankyrin repeat domain protein	Cellular processes	no hit	no hit
WD0442	RC0928	gi|3861148|gnl|PID|e1342892	Ortholog	conserved hypothetical protein TIGR00092	Hypothetical proteins	RC0928 2.4e-105	gi|3861148|gnl|PID|e1342892 1.4e-102
WD0443			Wolbachia specific	hypothetical protein	No TIGR role category	no hit	no hit
WD0444	RC0015	gi|3860586|gnl|PID|e1342330	Ortholog	poly A polymerase family protein	Transcription	RC0015 2.0e-56	gi|3860586|gnl|PID|e1342330 7.2e-58
WD0445			Wolbachia specific	hypothetical protein	No TIGR role category	no hit	no hit
WD0446			Wolbachia specific	hypothetical protein	No TIGR role category	no hit	no hit
WD0447			Wolbachia specific	phage prohead protease	Other categories	no hit	no hit
WD0449			Wolbachia specific	hypothetical protein	No TIGR role category	no hit	no hit
WD0451			Wolbachia specific	glyceraldehyde 3-phosphate dehydrogenase	Energy metabolism	no hit	no hit
WD0452	RC1215	gi|3861309|gnl|PID|e1343053	Ortholog	MttB family protein	Unknown function	RC1215 8.5e-48	gi|3861309|gnl|PID|e1343053 1.4e-47
WD0453			Wolbachia specific	arginine repressor, putative	Regulatory functions	no hit	no hit
WD0455	RC1341	gi|3861393|gnl|PID|e1343137	Ortholog	amino acid ABC transporter, ATP-binding protein, putative	Transport and binding proteins	RC1341 1.4e-31	gi|3861393|gnl|PID|e1343137 3.0e-29
WD0456			Wolbachia specific	transposase, IS5 family, OrfA	Other categories	no hit	no hit
WD0457			Wolbachia specific	transposase, IS5 family, OrfB	Other categories	no hit	no hit
WD0458			Wolbachia specific	phage major capsid protein, HK97 family	Other categories	no hit	no hit
WD0459			Wolbachia specific	hypothetical protein	No TIGR role category	no hit	no hit
WD0460			Wolbachia specific	hypothetical protein	No TIGR role category	no hit	no hit
WD0461			Wolbachia specific	orotidine 5`-phosphate decarboxylase	Purines, pyrimidines, nucleosides, and nucleotides	no hit	no hit
WD0462			Wolbachia specific	hypothetical protein	No TIGR role category	no hit	no hit
WD0463			Wolbachia specific	ATPase, AAA family	Unknown function	RC0068 1.5e-10	gi|3860613|gnl|PID|e1342357 1.5e-10
WD0464	RC1053	gi|3861224|gnl|PID|e1342968	Ortholog	valyl-tRNA synthetase	Protein synthesis	RC1053 1.1e-228	gi|3861224|gnl|PID|e1342968 1.2e-224
WD0465			Wolbachia specific	hypothetical protein	No TIGR role category	no hit	no hit
WD0466	RC0635	gi|3861068|gnl|PID|e1342812	Ortholog	hexapeptide transferase family protein	Unknown function	RC0635 6.6e-32	gi|3861068|gnl|PID|e1342812 3.9e-43
WD0467			Wolbachia specific	preprotein translocase, SecG subunit	Protein fate	no hit	no hit
WD0468	RC0523	gi|3860937|gnl|PID|e1342681	Ortholog	CTP synthase	Purines, pyrimidines, nucleosides, and nucleotides	RC0523 9.3e-145	gi|3860937|gnl|PID|e1342681 1.3e-138
WD0469	RC1285	gi|3861357|gnl|PID|e1343101	Ortholog	cytidine and deoxycytidylate deaminase family protein	Unknown function	RC1285 1.0e-26	gi|3861357|gnl|PID|e1343101 1.3e-26
WD0470	RC0107	gi|3861377|gnl|PID|e1343121	Paralog	major facilitator family transporter	Transport and binding proteins	RC0107 3.0e-29	gi|3861377|gnl|PID|e1343121 6.1e-38
WD0471			Wolbachia specific	hypothetical protein	No TIGR role category	no hit	no hit
WD0472			Wolbachia specific	ATPase, AAA family	Unknown function	RC0068 2.3e-41	gi|3860613|gnl|PID|e1342357 4.1e-41
WD0473	RC0348	gi|3860824|gnl|PID|e1342568	Ortholog	pyruvate dehydrogenase complex, E1 component, pyruvate dehydrogenase beta subunit, putative	Energy metabolism	RC0348 2.9e-102	gi|3860824|gnl|PID|e1342568 4.7e-102
WD0474			Wolbachia specific	hypothetical protein	No TIGR role category	no hit	no hit
WD0477	RC0369	gi|3860837|gnl|PID|e1342581	Ortholog	GTP-binding protein LepA	Unknown function	RC0369 6.7e-213	gi|3860837|gnl|PID|e1342581 1.4e-205
WD0478			Wolbachia specific	malonyl-CoA decarboxylase, putative	Fatty acid and phospholipid metabolism	no hit	no hit
WD0480			Wolbachia specific	conserved hypothetical protein	Hypothetical proteins	no hit	no hit
WD0481			Wolbachia specific	hypothetical protein	No TIGR role category	no hit	no hit
WD0482			Wolbachia specific	SPFH domain/Band 7 family protein	Unknown function	no hit	no hit
WD0483	RC0557	gi|3860964|gnl|PID|e1342708	Ortholog	M23/M37 peptidase domain protein	Unknown function	RC0557 2.7e-42	gi|3860964|gnl|PID|e1342708 1.9e-43
WD0484	RC0681	gi|3861011|gnl|PID|e1342755	Ortholog	conserved hypothetical protein TIGR01033	Hypothetical proteins	RC0681 1.5e-57	gi|3861011|gnl|PID|e1342755 1.6e-53
WD0485	RC0230	gi|3860748|gnl|PID|e1342492	Ortholog	competence lipoprotein ComL, putative	Cellular processes	RC0230 2.8e-24	gi|3860748|gnl|PID|e1342492 6.5e-25
WD0486			Wolbachia specific	hypothetical protein	No TIGR role category	no hit	no hit
WD0487	RC0075	gi|3860619|gnl|PID|e1342363	Ortholog	CDP-diacylglycerol--glycerol-3-phosphate 3-phosphatidyltransferase	Fatty acid and phospholipid metabolism	RC0075 4.7e-38	gi|3860619|gnl|PID|e1342363 2.6e-37
WD0488	RC0507	gi|3860932|gnl|PID|e1342676	Ortholog	NADP-dependent malic enzyme	Energy metabolism	RC0507 7.2e-138	gi|3860932|gnl|PID|e1342676 1.5e-137
WD0489			Wolbachia specific	surface antigen, putative	Cell envelope	no hit	no hit
WD0490	RC1254	gi|3861339|gnl|PID|e1343083	Ortholog	conserved hypothetical protein	Hypothetical proteins	RC1254 7.1e-12	gi|3861339|gnl|PID|e1343083 1.2e-11
WD0491	RC1148	gi|3861274|gnl|PID|e1343018	Ortholog	glutaredoxin-related protein	Unknown function	RC1148 1.3e-28	gi|3861274|gnl|PID|e1343018 1.2e-27
WD0492	RC1012	gi|3861203|gnl|PID|e1342947	Ortholog	fumarate hydratase, class II	Energy metabolism	RC1012 6.5e-144	gi|3861203|gnl|PID|e1342947 1.6e-142
WD0493	RC1307	gi|3861368|gnl|PID|e1343112	Ortholog	GTP-binding protein	Unknown function	RC1307 1.7e-74	gi|3861368|gnl|PID|e1343112 7.5e-72
WD0494			Wolbachia specific	enolase	Energy metabolism	no hit	no hit
WD0495	RC0331	gi|3860809|gnl|PID|e1342553	Ortholog	UDP-N-acetylmuramate--alanine ligase	Cell envelope	RC0331 2.7e-67	gi|3860809|gnl|PID|e1342553 3.9e-66
WD0496	RC0537	gi|3860947|gnl|PID|e1342691	Ortholog	rare lipoprotein A, putative	Cell envelope	RC0537 2.4e-36	gi|3860947|gnl|PID|e1342691 1.9e-34
WD0497			Wolbachia specific	hypothetical protein	No TIGR role category	no hit	no hit
WD0498			Wolbachia specific	ankyrin repeat domain protein	Cellular processes	no hit	gi|3861248|gnl|PID|e1342992 7.1e-07
WD0499			Wolbachia specific	hypothetical protein	No TIGR role category	no hit	no hit
WD0500			Wolbachia specific	type II secretion system protein, putative	Protein fate	no hit	no hit
WD0501			Wolbachia specific	surface antigen-related protein	Unknown function	no hit	no hit
WD0503	RC0580	gi|3860973|gnl|PID|e1342717	Ortholog	conserved hypothetical protein	Hypothetical proteins	RC0580 4.8e-116	gi|3860973|gnl|PID|e1342717 7.9e-116
WD0504			Wolbachia specific	hypothetical protein	No TIGR role category	no hit	no hit
WD0505	RC0194	gi|3860719|gnl|PID|e1342463	Ortholog	glutamyl-tRNA(Gln) amidotransferase, A subunit	Protein synthesis	RC0194 4.8e-132	gi|3860719|gnl|PID|e1342463 1.1e-130
WD0508	RC0668	gi|3861049|gnl|PID|e1342793	Ortholog	transcriptional regulator	Regulatory functions	RC0668 5.6e-07	gi|3861049|gnl|PID|e1342793 2.0e-07
WD0509	RC1361	gi|3861403|gnl|PID|e1343147	Ortholog	DNA mismatch repair protein MutL	DNA metabolism	RC1361 8.0e-107	gi|3861403|gnl|PID|e1343147 1.8e-102
WD0511	RC0577 RC0578		Absent in R. prowazekii	conserved domain protein	Hypothetical proteins	RC0577 2.8e-17	no hit
WD0512			Wolbachia specific	hypothetical protein	No TIGR role category	no hit	no hit
WD0513			Wolbachia specific	hypothetical protein	No TIGR role category	no hit	no hit
WD0514			Wolbachia specific	ankyrin repeat domain protein	Cellular processes	no hit	gi|3861248|gnl|PID|e1342992 1.5e-07
WD0516			Wolbachia specific	transposase, IS5 family, OrfB	Other categories	no hit	no hit
WD0517			Wolbachia specific	transposase, IS5 family, OrfA	Other categories	no hit	no hit
WD0519			Wolbachia specific	conserved domain protein	Hypothetical proteins	no hit	no hit
WD0521			Wolbachia specific	hypothetical protein	No TIGR role category	no hit	no hit
WD0522			Wolbachia specific	hypothetical protein	No TIGR role category	no hit	no hit
WD0523			Wolbachia specific	hypothetical protein	No TIGR role category	no hit	no hit
WD0524			Wolbachia specific	phosphopantetheine adenylyltransferase	Biosynthesis of cofactors, prosthetic groups, and carriers	no hit	no hit
WD0525			Wolbachia specific	hypothetical protein	No TIGR role category	no hit	no hit
WD0526	RC0589	gi|3860981|gnl|PID|e1342725	Ortholog	phosphatidate cytidylyltransferase	Fatty acid and phospholipid metabolism	RC0589 1.7e-17	gi|3860981|gnl|PID|e1342725 1.7e-19
WD0527	RC0590	gi|3860982|gnl|PID|e1342726	Ortholog	undecaprenyl diphosphate synthase	Biosynthesis of cofactors, prosthetic groups, and carriers	RC0590 3.8e-45	gi|3860982|gnl|PID|e1342726 8.7e-46
WD0528			Wolbachia specific	hypothetical protein	No TIGR role category	no hit	no hit
WD0529	RC0197	gi|3860721|gnl|PID|e1342465	Ortholog	ribosome recycling factor	Protein synthesis	RC0197 5.7e-26	gi|3860721|gnl|PID|e1342465 1.1e-24
WD0530	RC0198	gi|3860722|gnl|PID|e1342466	Ortholog	uridylate kinase	Purines, pyrimidines, nucleosides, and nucleotides	RC0198 2.3e-68	gi|3860722|gnl|PID|e1342466 3.4e-67
WD0531	RC0113	gi|3860656|gnl|PID|e1342400	Ortholog	translation elongation factor Ts	Protein synthesis	RC0113 5.4e-53	gi|3860656|gnl|PID|e1342400 5.6e-51
WD0532	RC0112	gi|3860655|gnl|PID|e1342399	Ortholog	ribosomal protein S2	Protein synthesis	RC0112 2.3e-70	gi|3860655|gnl|PID|e1342399 3.8e-68
WD0534	RC0893	gi|3861130|gnl|PID|e1342874	Ortholog	preprotein translocase, YajC subunit	Protein fate	RC0893 1.0e-12	gi|3861130|gnl|PID|e1342874 3.1e-11
WD0535			Wolbachia specific	glucosamine--fructose-6-phosphate aminotransferase (isomerizing)	Central intermediary metabolism	no hit	no hit
WD0536	RC0577 RC0578		Absent in R. prowazekii	hypothetical protein	No TIGR role category	RC0578 4.3e-12	no hit
WD0537			Wolbachia specific	hypothetical protein	No TIGR role category	no hit	no hit
WD0539	RC0577 RC0578		Absent in R. prowazekii	hypothetical protein	No TIGR role category	RC0577 6.9e-14	no hit
WD0540			Wolbachia specific	hypothetical protein	No TIGR role category	no hit	no hit
WD0541	RC0332	gi|3860810|gnl|PID|e1342554	Ortholog	UDP-N-acetylenolpyruvoylglucosamine reductase	Cell envelope	RC0332 9.1e-67	gi|3860810|gnl|PID|e1342554 7.3e-65
WD0542	RC0706	gi|3861022|gnl|PID|e1342766	Ortholog	porphobilinogen deaminase	Biosynthesis of cofactors, prosthetic groups, and carriers	RC0706 3.8e-45	gi|3861022|gnl|PID|e1342766 3.0e-45
WD0544	RC0226	gi|3860745|gnl|PID|e1342489	Ortholog	2-oxoglutarate dehydrogenase, E2 component, dihydrolipoamide succinyltransferase	Energy metabolism	RC0226 3.4e-99	gi|3860745|gnl|PID|e1342489 2.3e-100
WD0546			Wolbachia specific	transposase, IS5 family, OrfA	Other categories	no hit	no hit
WD0547			Wolbachia specific	transposase, IS5 family, OrfB	Other categories	no hit	no hit
WD0548			Wolbachia specific	hypothetical protein	No TIGR role category	no hit	no hit
WD0549	RC0879	gi|3861122|gnl|PID|e1342866	Ortholog	preprotein translocase, SecA subunit	Protein fate	RC0879 6.8e-236	gi|3861122|gnl|PID|e1342866 1.8e-228
WD0550		gi|3861248|gnl|PID|e1342992	Absent in R. conorii	ankyrin repeat domain protein	Cellular processes	RC0860 0.00012	gi|3861248|gnl|PID|e1342992 1.8e-12
WD0551			Wolbachia specific	transaldolase, putative	Energy metabolism	no hit	no hit
WD0552			Wolbachia specific	hypothetical protein	No TIGR role category	no hit	no hit
WD0553			Wolbachia specific	hypothetical protein	No TIGR role category	no hit	no hit
WD0555	RC0636	gi|3861067|gnl|PID|e1342811	Ortholog	methylenetetrahydrofolate dehydrogenase/methenyltetrahydrofolate cyclohydrolase	Biosynthesis of cofactors, prosthetic groups, and carriers	RC0636 1.1e-70	gi|3861067|gnl|PID|e1342811 8.6e-71
WD0556	RC0801	gi|3861090|gnl|PID|e1342834	Ortholog	phenylacrylic acid decarboxylase, 3-octaprenyl-4-hydroxybenzoate carboxy-lyase	Biosynthesis of cofactors, prosthetic groups, and carriers	RC0801 6.6e-48	gi|3861090|gnl|PID|e1342834 1.6e-46
WD0557	RC0153	gi|3860681|gnl|PID|e1342425	Ortholog	conserved hypothetical protein	Hypothetical proteins	RC0153 2.2e-10	gi|3860681|gnl|PID|e1342425 3.5e-10
WD0558	RC1079	gi|3861239|gnl|PID|e1342983	Ortholog	CBS domain protein	Unknown function	RC1079 5.7e-74	gi|3861239|gnl|PID|e1342983 5.1e-73
WD0559			Wolbachia specific	acetylornithine aminotransferase	Amino acid biosynthesis	no hit	no hit
WD0560	RC0482	gi|3860914|gnl|PID|e1342658	Ortholog	NADH dehydrogenase I, D subunit	Energy metabolism	RC0482 1.1e-150	gi|3860914|gnl|PID|e1342658 9.7e-150
WD0563			Wolbachia specific	transposase, IS4 family	Other categories	no hit	no hit
WD0564	RC0668	gi|3861049|gnl|PID|e1342793	Ortholog	hypothetical protein	No TIGR role category	no hit	no hit
WD0565	RC0922	gi|3861146|gnl|PID|e1342890	Ortholog	patatin family protein	Unknown function	RC0922 5.3e-15	gi|3861146|gnl|PID|e1342890 1.2e-13
WD0566			Wolbachia specific	ankyrin repeat domain protein	Cellular processes	no hit	no hit
WD0567			Wolbachia specific	prophage P2W3, tail protein D, putative	Other categories	no hit	no hit
WD0568			Wolbachia specific	prophage P2W3, tail protein X, putative	Other categories	no hit	no hit
WD0569			Wolbachia specific	prophage P2W3, tail protein U, putative	Other categories	no hit	no hit
WD0570			Wolbachia specific	prophage P2W3, tail protein T, putative	Other categories	no hit	no hit
WD0571			Wolbachia specific	hypothetical protein	No TIGR role category	no hit	no hit
WD0572			Wolbachia specific	conserved hypothetical protein	Hypothetical proteins	no hit	no hit
WD0573			Wolbachia specific	hypothetical protein	No TIGR role category	no hit	no hit
WD0574			Wolbachia specific	prophage P2W3, contractile tail tube protein	Other categories	no hit	no hit
WD0576			Wolbachia specific	hypothetical protein	No TIGR role category	no hit	no hit
WD0577			Wolbachia specific	hypothetical protein	No TIGR role category	no hit	no hit
WD0578			Wolbachia specific	hypothetical protein	No TIGR role category	no hit	no hit
WD0579			Wolbachia specific	hypothetical protein	No TIGR role category	no hit	no hit
WD0580			Wolbachia specific	hypothetical protein	No TIGR role category	no hit	no hit
WD0581			Wolbachia specific	hypothetical protein	No TIGR role category	no hit	no hit
WD0582			Wolbachia specific	regulatory protein RepA, putative	Other categories	no hit	no hit
WD0583			Wolbachia specific	hypothetical protein	No TIGR role category	no hit	no hit
WD0584			Wolbachia specific	hypothetical protein	No TIGR role category	no hit	no hit
WD0585			Wolbachia specific	conserved hypothetical protein	Hypothetical proteins	no hit	no hit
WD0586			Wolbachia specific	hypothetical protein	No TIGR role category	no hit	no hit
WD0587			Wolbachia specific	transposase, IS5 family, OrfB	Other categories	no hit	no hit
WD0588			Wolbachia specific	transposase, IS5 family, OrfA	Other categories	no hit	no hit
WD0589			Wolbachia specific	hypothetical protein	No TIGR role category	no hit	no hit
WD0590			Wolbachia specific	conserved hypothetical protein	Hypothetical proteins	no hit	no hit
WD0591			Wolbachia specific	conserved hypothetical protein	Hypothetical proteins	no hit	no hit
WD0594			Wolbachia specific	prophage LambdaW4, DNA methylase	Other categories	no hit	no hit
WD0595			Wolbachia specific	conserved hypothetical protein	Hypothetical proteins	no hit	no hit
WD0596			Wolbachia specific	prophage LambdaW4, ankyrin repeat domain protein	Cellular processes	no hit	no hit
WD0597			Wolbachia specific	prophage LambdaW4, terminase large subunit, putative	Other categories	no hit	no hit
WD0598			Wolbachia specific	hypothetical protein	No TIGR role category	no hit	no hit
WD0599			Wolbachia specific	hypothetical protein	No TIGR role category	no hit	no hit
WD0600			Wolbachia specific	conserved hypothetical protein	Hypothetical proteins	no hit	no hit
WD0602	RC0758	gi|3861074|gnl|PID|e1342818	Ortholog	prophage LambdaW4, minor capsid protein C, putative	Other categories	RC0758 6.4e-13	gi|3861074|gnl|PID|e1342818 2.6e-11
WD0603			Wolbachia specific	conserved hypothetical protein	Hypothetical proteins	no hit	no hit
WD0604			Wolbachia specific	conserved hypothetical protein	Hypothetical proteins	no hit	no hit
WD0605			Wolbachia specific	hypothetical protein	No TIGR role category	no hit	no hit
WD0607			Wolbachia specific	hypothetical protein	No TIGR role category	no hit	no hit
WD0608			Wolbachia specific	hypothetical protein	No TIGR role category	no hit	no hit
WD0609			Wolbachia specific	regulatory protein RepA, putative	Other categories	no hit	no hit
WD0610			Wolbachia specific	helicase, SNF2 family	DNA metabolism	no hit	no hit
WD0611			Wolbachia specific	UDP-N-acetylglucosamine pyrophosphorylase-related protein	Unknown function	RC0680 5.8e-17	gi|3861010|gnl|PID|e1342754 1.9e-18
WD0612			Wolbachia specific	NAD-dependent epimerase/dehydratase family protein	Cell envelope	no hit	no hit
WD0613	RC0575	gi|3860971|gnl|PID|e1342715	Ortholog	glycosyl transferase, group 1 family protein / moaA/nifB/pqqE family protein	Biosynthesis of cofactors, prosthetic groups, and carriers	RC0575 4.6e-09	gi|3860971|gnl|PID|e1342715 1.4e-08
WD0614			Wolbachia specific	hypothetical protein	No TIGR role category	no hit	no hit
WD0615			Wolbachia specific	conserved domain protein	Hypothetical proteins	no hit	no hit
WD0616	RC0286	gi|3860776|gnl|PID|e1342520	Ortholog	ABC transporter, permease/ATP-binding protein, putative	Transport and binding proteins	RC0286 3.6e-95	gi|3860776|gnl|PID|e1342520 1.4e-93
WD0617			Wolbachia specific	L-allo-threonine aldolase, putative	Energy metabolism	no hit	no hit
WD0618			Wolbachia specific	L-allo-threonine aldolase, putative	Energy metabolism	no hit	no hit
WD0619	RC0082	gi|3860624|gnl|PID|e1342368	Ortholog	GlpT/PgpT/UhpT transporter family protein	Transport and binding proteins	RC0082 3.8e-29	gi|3860624|gnl|PID|e1342368 9.7e-31
WD0620	RC1212	gi|3861306|gnl|PID|e1343050	Ortholog	UDP-glucose 6-dehydrogenase	Cell envelope	RC1212 1.8e-109	gi|3861306|gnl|PID|e1343050 9.9e-109
WD0621	RC0106	gi|3860646|gnl|PID|e1342390	Ortholog	membrane protein, putative	Cell envelope	RC0106 1.6e-85	gi|3860646|gnl|PID|e1342390 5.6e-83
WD0622	RC0668	gi|3861049|gnl|PID|e1342793	Ortholog	transcriptional regulator	Regulatory functions	no hit	no hit
WD0623	RC0668	gi|3861049|gnl|PID|e1342793	Ortholog	transcriptional regulator	Regulatory functions	RC0668 1.4e-05	gi|3861049|gnl|PID|e1342793 1.1e-05
WD0625			Wolbachia specific	DNA repair protein RadC, putative	DNA metabolism	RC1278 2.6e-14	no hit
WD0626	RC0668	gi|3861049|gnl|PID|e1342793	Ortholog	transcriptional regulator	Regulatory functions	RC0668 8.0e-05	gi|3861049|gnl|PID|e1342793 2.3e-05
WD0627	RC0577 RC0578		Absent in R. prowazekii	conserved domain protein	Hypothetical proteins	RC0577 1.8e-15	no hit
WD0628			Wolbachia specific	hypothetical protein	No TIGR role category	no hit	no hit
WD0630			Wolbachia specific	hypothetical protein	No TIGR role category	no hit	no hit
WD0631			Wolbachia specific	hypothetical protein	No TIGR role category	no hit	no hit
WD0632			Wolbachia specific	hypothetical protein	No TIGR role category	no hit	no hit
WD0633			Wolbachia specific	prophage LambdaW5, ankyrin repeat domain protein	Cellular processes	no hit	no hit
WD0634			Wolbachia specific	prophage LambdaW5, site-specific recombinase, resolvase family	Other categories	no hit	no hit
WD0635			Wolbachia specific	conserved hypothetical protein	Hypothetical proteins	no hit	no hit
WD0636			Wolbachia specific	prophage LambdaW5, ankyrin repeat domain protein	Cellular processes	no hit	gi|3861248|gnl|PID|e1342992 0.00080
WD0637			Wolbachia specific	prophage LambdaW5, ankyrin repeat domain protein	Cellular processes	no hit	gi|3861248|gnl|PID|e1342992 5.8e-05
WD0638			Wolbachia specific	conserved hypothetical protein	Hypothetical proteins	no hit	no hit
WD0639			Wolbachia specific	prophage LambdaW5, baseplate assembly protein J, putative	Other categories	no hit	no hit
WD0640			Wolbachia specific	prophage LambdaW5, baseplate assembly protein W, putative	Other categories	no hit	no hit
WD0641			Wolbachia specific	hypothetical protein	No TIGR role category	no hit	no hit
WD0642			Wolbachia specific	prophage LambdaW5, baseplate assembly protein V	Other categories	no hit	no hit
WD0643			Wolbachia specific	conserved hypothetical protein	Hypothetical proteins	no hit	no hit
WD0644			Wolbachia specific	prophage LambdaW5, minor tail protein Z, putative	Other categories	no hit	no hit
WD0646			Wolbachia specific	transposase, IS5 family, OrfA	Other categories	no hit	no hit
WD0647			Wolbachia specific	transposase, IS5 family, OrfB	Other categories	no hit	no hit
WD0649	RC0428	gi|3860874|gnl|PID|e1342618	Ortholog	secretion protein, HlyD family	Transport and binding proteins	RC0428 3.9e-66	gi|3860874|gnl|PID|e1342618 3.5e-65
WD0650	RC1183	gi|3861291|gnl|PID|e1343035	Ortholog	3-oxoacyl-(acyl-carrier-protein) reductase	Fatty acid and phospholipid metabolism	RC1183 3.7e-54	gi|3861291|gnl|PID|e1343035 4.9e-52
WD0651			Wolbachia specific	hypothetical protein	No TIGR role category	no hit	no hit
WD0652			Wolbachia specific	conserved hypothetical protein	Hypothetical proteins	no hit	no hit
WD0653			Wolbachia specific	3,4-dihydroxy-2-butanone 4-phosphate synthase, putative	Biosynthesis of cofactors, prosthetic groups, and carriers	no hit	no hit
WD0654	RC1332	gi|3861386|gnl|PID|e1343130	Ortholog	transcription elongation factor GreA	Transcription	RC1332 2.4e-34	gi|3861386|gnl|PID|e1343130 6.4e-34
WD0655	RC1237	gi|3861330|gnl|PID|e1343074	Ortholog	ATP synthase F1, alpha subunit	Energy metabolism	RC1237 1.8e-157	gi|3861330|gnl|PID|e1343074 2.3e-155
WD0656			Wolbachia specific	ATP synthase F1, delta subunit	Energy metabolism	no hit	no hit
WD0657	RC0981	gi|3861174|gnl|PID|e1342918	Ortholog	ribosomal protein L17	Protein synthesis	RC0981 1.2e-27	gi|3861174|gnl|PID|e1342918 2.4e-27
WD0658	RC0982	gi|3861175|gnl|PID|e1342919	Ortholog	DNA-directed RNA polymerase, alpha subunit	Transcription	RC0982 7.6e-79	gi|3861175|gnl|PID|e1342919 1.2e-78
WD0659	RC0983	gi|3861176|gnl|PID|e1342920	Ortholog	ribosomal protein S11	Protein synthesis	RC0983 9.9e-22	gi|3861176|gnl|PID|e1342920 4.3e-21
WD0660	RC0984	gi|3861177|gnl|PID|e1342921	Ortholog	ribosomal protein S13	Protein synthesis	RC0984 1.6e-28	gi|3861177|gnl|PID|e1342921 2.4e-27
WD0661	RC0985	gi|3861178|gnl|PID|e1342922	Ortholog	adenylate kinase	Purines, pyrimidines, nucleosides, and nucleotides	RC0985 1.1e-24	gi|3861178|gnl|PID|e1342922 8.4e-25
WD0662	RC0986	gi|3861179|gnl|PID|e1342923	Ortholog	preprotein translocase, SecY subunit	Protein fate	RC0986 7.8e-77	gi|3861179|gnl|PID|e1342923 4.8e-77
WD0663	RC0987	gi|3861180|gnl|PID|e1342924	Ortholog	ribosomal protein L15	Protein synthesis	RC0987 1.1e-20	gi|3861180|gnl|PID|e1342924 1.4e-22
WD0664	RC0989	gi|3861182|gnl|PID|e1342926	Ortholog	ribosomal protein S5	Protein synthesis	RC0989 5.7e-26	gi|3861182|gnl|PID|e1342926 2.5e-25
WD0665	RC0990	gi|3861183|gnl|PID|e1342927	Ortholog	ribosomal protein L18	Protein synthesis	RC0990 9.2e-19	gi|3861183|gnl|PID|e1342927 2.7e-19
WD0666	RC0991	gi|3861184|gnl|PID|e1342928	Ortholog	ribosomal protein L6	Protein synthesis	RC0991 5.7e-26	gi|3861184|gnl|PID|e1342928 1.9e-25
WD0667	RC0992	gi|3861185|gnl|PID|e1342929	Ortholog	ribosomal protein S8	Protein synthesis	RC0992 8.4e-25	gi|3861185|gnl|PID|e1342929 6.5e-25
WD0668	RC0993	gi|3861186|gnl|PID|e1342930	Ortholog	ribosomal protein S14	Protein synthesis	RC0993 6.1e-22	gi|3861186|gnl|PID|e1342930 2.6e-21
WD0669	RC0994	gi|3861187|gnl|PID|e1342931	Ortholog	ribosomal protein L5	Protein synthesis	RC0994 1.9e-50	gi|3861187|gnl|PID|e1342931 2.1e-51
WD0670	RC0995	gi|3861188|gnl|PID|e1342932	Ortholog	ribosomal protein L24	Protein synthesis	RC0995 2.7e-19	gi|3861188|gnl|PID|e1342932 2.2e-17
WD0671	RC0996	gi|3861189|gnl|PID|e1342933	Ortholog	ribosomal protein L14	Protein synthesis	RC0996 1.1e-29	gi|3861189|gnl|PID|e1342933 3.3e-30
WD0672	RC0997	gi|3861190|gnl|PID|e1342934	Ortholog	ribosomal protein S17	Protein synthesis	RC0997 2.2e-10	gi|3861190|gnl|PID|e1342934 3.5e-10
WD0673	RC0998	gi|3861191|gnl|PID|e1342935	Ortholog	ribosomal protein L29	Protein synthesis	RC0998 2.8e-08	gi|3861191|gnl|PID|e1342935 1.7e-08
WD0674	RC0999	gi|3861192|gnl|PID|e1342936	Ortholog	ribosomal protein L16	Protein synthesis	RC0999 1.5e-27	gi|3861192|gnl|PID|e1342936 5.0e-27
WD0675	RC1000	gi|3861193|gnl|PID|e1342937	Ortholog	ribosomal protein S3	Protein synthesis	RC1000 1.9e-50	gi|3861193|gnl|PID|e1342937 3.1e-50
WD0676	RC1001	gi|3861194|gnl|PID|e1342938	Ortholog	ribosomal protein L22	Protein synthesis	RC1001 8.0e-20	gi|3861194|gnl|PID|e1342938 2.6e-21
WD0677	RC1002	gi|3861195|gnl|PID|e1342939	Ortholog	ribosomal protein S19	Protein synthesis	RC1002 3.1e-18	gi|3861195|gnl|PID|e1342939 6.5e-18
WD0678	RC1003	gi|3861196|gnl|PID|e1342940	Ortholog	ribosomal protein L2	Protein synthesis	RC1003 2.8e-72	gi|3861196|gnl|PID|e1342940 2.3e-70
WD0679			Wolbachia specific	ribosomal protein L23	Protein synthesis	RC1004 2.2e-10	gi|3861197|gnl|PID|e1342941 1.7e-10
WD0680	RC1005	gi|3861198|gnl|PID|e1342942	Ortholog	ribosomal protein L4	Protein synthesis	RC1005 9.6e-40	gi|3861198|gnl|PID|e1342942 1.1e-40
WD0681	RC1006	gi|3861199|gnl|PID|e1342943	Ortholog	ribosomal protein L3	Protein synthesis	RC1006 5.0e-50	gi|3861199|gnl|PID|e1342943 1.2e-48
WD0682	RC1007	gi|3861200|gnl|PID|e1342944	Ortholog	ribosomal protein S10	Protein synthesis	RC1007 3.1e-18	gi|3861200|gnl|PID|e1342944 1.5e-18
WD0683	RC1008	gi|3861201|gnl|PID|e1342945	Ortholog	translation elongation factor Tu	Protein synthesis	RC1008 1.4e-134	gi|3861201|gnl|PID|e1342945 1.6e-133
WD0684			Wolbachia specific	carbamoyl-phosphate synthase, small subunit	Purines, pyrimidines, nucleosides, and nucleotides	no hit	no hit
WD0685			Wolbachia specific	hypothetical protein	No TIGR role category	no hit	no hit
WD0686			Wolbachia specific	conserved domain protein	Hypothetical proteins	no hit	no hit
WD0687			Wolbachia specific	glpX protein	Unknown function	no hit	no hit
WD0688			Wolbachia specific	hypothetical protein	No TIGR role category	no hit	no hit
WD0690	RC0783	gi|3861044|gnl|PID|e1342788	Ortholog	pyruvate phosphate dikinase	Energy metabolism	RC0783 3.7e-228	gi|3861044|gnl|PID|e1342788 7.7e-228
WD0691	RC0577 RC0578		Absent in R. prowazekii	hypothetical protein	No TIGR role category	RC0578 2.9e-15	no hit
WD0692			Wolbachia specific	hypothetical protein	No TIGR role category	no hit	no hit
WD0693			Wolbachia specific	reverse transcriptase, putative	Other categories	no hit	no hit
WD0694	RC0577 RC0578		Absent in R. prowazekii	hypothetical protein	No TIGR role category	RC0577 1.8e-15	no hit
WD0695	RC0657	gi|3861061|gnl|PID|e1342805	Ortholog	phosphoglucomutase/phosphomannomutase family protein	Energy metabolism	RC0657 2.7e-83	gi|3861061|gnl|PID|e1342805 3.5e-74
WD0696			Wolbachia specific	hypothetical protein	No TIGR role category	RC1188 0.00076	no hit
WD0697			Wolbachia specific	hypothetical protein	No TIGR role category	no hit	no hit
WD0699	RC0061	gi|3860607|gnl|PID|e1342351	Ortholog	peptidase, M22 family protein	Protein fate	RC0061 1.4e-84	gi|3860607|gnl|PID|e1342351 4.3e-76
WD0700			Wolbachia specific	hypothetical protein	No TIGR role category	no hit	no hit
WD0702			Wolbachia specific	hypothetical protein	No TIGR role category	no hit	no hit
WD0704			Wolbachia specific	hypothetical protein	No TIGR role category	no hit	no hit
WD0705	RC0731	gi|3861040|gnl|PID|e1342784	Ortholog	aminotransferase, class V	Central intermediary metabolism	RC0731 3.1e-66	gi|3861040|gnl|PID|e1342784 3.3e-69
WD0706	RC0713	gi|3861026|gnl|PID|e1342770	Ortholog	conserved hypothetical protein	Hypothetical proteins	RC0713 1.8e-52	gi|3861026|gnl|PID|e1342770 8.8e-53
WD0707	RC1077	gi|3861236|gnl|PID|e1342980	Ortholog	ABC transporter, ATP-binding protein	Transport and binding proteins	RC1077 6.0e-47	gi|3861236|gnl|PID|e1342980 1.6e-46
WD0708	RC0093	gi|3860633|gnl|PID|e1342377	Ortholog	HesB/YadR/YfhF family protein	Unknown function	RC0093 1.3e-10	gi|3860633|gnl|PID|e1342377 3.4e-12
WD0709	RC0094	gi|3860634|gnl|PID|e1342378	Ortholog	deoxyguanosinetriphosphate triphosphohydrolase, putative	Purines, pyrimidines, nucleosides, and nucleotides	RC0094 2.1e-90	gi|3860634|gnl|PID|e1342378 5.2e-87
WD0710			Wolbachia specific	riboflavin biosynthesis protein RibD	Biosynthesis of cofactors, prosthetic groups, and carriers	no hit	no hit
WD0712			Wolbachia specific	ribulose-phosphate 3-epimerase	Energy metabolism	no hit	no hit
WD0713	RC0242	gi|3860758|gnl|PID|e1342502	Ortholog	conserved domain protein	Hypothetical proteins	RC0242 5.0e-07	gi|3860758|gnl|PID|e1342502 6.1e-07
WD0714	RC0243	gi|3860759|gnl|PID|e1342503	Ortholog	2,3,4,5-tetrahydropyridine-2-carboxylate N-succinyltransferase	Amino acid biosynthesis	RC0243 6.4e-82	gi|3860759|gnl|PID|e1342503 4.6e-79
WD0715	RC0324	gi|3860802|gnl|PID|e1342546	Ortholog	conserved hypothetical protein	Hypothetical proteins	RC0324 6.0e-15	gi|3860802|gnl|PID|e1342546 2.3e-15
WD0716			Wolbachia specific	hypothetical protein	No TIGR role category	no hit	no hit
WD0717	RC0071	gi|3860615|gnl|PID|e1342359	Ortholog	conserved hypothetical protein	Hypothetical proteins	RC0071 1.3e-49	gi|3860615|gnl|PID|e1342359 4.4e-51
WD0719	RC0852	gi|3861113|gnl|PID|e1342857	Ortholog	penicillin-binding protein	Cell envelope	RC0852 2.4e-75	gi|3861113|gnl|PID|e1342857 2.7e-74
WD0720			Wolbachia specific	polysaccharide deacetylase, putative	Energy metabolism	no hit	no hit
WD0721	RC0435		Absent in R. prowazekii	Mg chelatase-related protein	Unknown function	RC0435 1.2e-29	no hit
WD0722			Wolbachia specific	hypothetical protein	No TIGR role category	no hit	no hit
WD0723	RC1015	gi|3861204|gnl|PID|e1342948	Ortholog	cell division protein FtsZ	Cellular processes	RC1015 1.0e-102	gi|3861204|gnl|PID|e1342948 5.2e-99
WD0724			Wolbachia specific	conserved hypothetical protein	Hypothetical proteins	no hit	no hit
WD0725			Wolbachia specific	hypothetical protein	No TIGR role category	no hit	no hit
WD0726	RC1142	gi|3861270|gnl|PID|e1343014	Ortholog	conserved hypothetical protein TIGR00043	Hypothetical proteins	RC1142 1.2e-09	gi|3861270|gnl|PID|e1343014 1.1e-08
WD0727	RC0069	gi|3860614|gnl|PID|e1342358	Ortholog	succinate dehydrogenase, iron-sulfur protein	Energy metabolism	RC0069 1.8e-100	gi|3860614|gnl|PID|e1342358 1.4e-100
WD0728			Wolbachia specific	hypothetical protein	No TIGR role category	no hit	no hit
WD0729			Wolbachia specific	acetyltransferase, GNAT family	Unknown function	no hit	no hit
WD0730	RC1161	gi|3861279|gnl|PID|e1343023	Ortholog	phosphatidylglycerophosphatase A, putative	Fatty acid and phospholipid metabolism	RC1161 3.7e-15	gi|3861279|gnl|PID|e1343023 8.8e-14
WD0731	RC0615	gi|3860999|gnl|PID|e1342743	Ortholog	glycerol-3-phosphate dehydrogenase (NAD+)	Energy metabolism	RC0615 1.5e-34	gi|3860999|gnl|PID|e1342743 2.4e-34
WD0732	RC0101	gi|3860641|gnl|PID|e1342385	Ortholog	cell cycle transcriptional regulator	Signal transduction	RC0101 2.2e-63	gi|3860641|gnl|PID|e1342385 1.8e-63
WD0733			Wolbachia specific	hypothetical protein	No TIGR role category	no hit	no hit
WD0734	RC0481	gi|3860913|gnl|PID|e1342657	Ortholog	NADH dehydrogenase I, E subunit	Energy metabolism	RC0481 1.6e-44	gi|3860913|gnl|PID|e1342657 2.4e-43
WD0735	RC1097	gi|3861253|gnl|PID|e1342997	Ortholog	queuine tRNA-ribosyltransferase	Protein synthesis	RC1097 5.8e-72	gi|3861253|gnl|PID|e1342997 5.4e-69
WD0736			Wolbachia specific	hypothetical protein	No TIGR role category	no hit	no hit
WD0737	RC0293	gi|3860781|gnl|PID|e1342525	Ortholog	peptidase, M16 family, putative	Protein fate	RC0293 5.2e-71	gi|3860781|gnl|PID|e1342525 6.7e-71
WD0738	RC0778	gi|3861084|gnl|PID|e1342828	Ortholog	superoxide dismutase, Fe	Cellular processes	RC0778 1.8e-52	gi|3861084|gnl|PID|e1342828 5.8e-49
WD0740	RC0288	gi|3860778|gnl|PID|e1342522	Ortholog	cytochrome d ubiquinol oxidase, subunit I	Energy metabolism	RC0288 1.2e-135	gi|3860778|gnl|PID|e1342522 6.6e-135
WD0741	RC0289	gi|3860779|gnl|PID|e1342523	Ortholog	cytochrome d ubiquinol oxidase, subunit II	Energy metabolism	RC0289 1.3e-97	gi|3860779|gnl|PID|e1342523 2.2e-95
WD0742			Wolbachia specific	hypothetical protein	No TIGR role category	no hit	no hit
WD0743	RC0158	gi|3860686|gnl|PID|e1342430	Ortholog	GTP-binding protein Era	Regulatory functions	RC0158 2.1e-60	gi|3860686|gnl|PID|e1342430 1.3e-60
WD0744			Wolbachia specific	conserved hypothetical protein	Hypothetical proteins	no hit	no hit
WD0745			Wolbachia specific	hypothetical protein	No TIGR role category	RC0098 2.7e-06	gi|3860638|gnl|PID|e1342382 7.3e-05
WD0746			Wolbachia specific	hypothetical protein	No TIGR role category	no hit	no hit
WD0747			Wolbachia specific	hypothetical protein	No TIGR role category	no hit	no hit
WD0748	RC0768		Absent in R. prowazekii	conserved hypothetical protein	Hypothetical proteins	RC0768 1.2e-06	no hit
WD0750	RC0314	gi|3860795|gnl|PID|e1342539	Ortholog	PQQ enzyme repeat family protein	Unknown function	RC0314 3.4e-13	gi|3860795|gnl|PID|e1342539 1.8e-12
WD0751	RC0693	gi|3861016|gnl|PID|e1342760	Ortholog	alpha keto acid dehydrogenase complex, E3 component, lipoamide dehydrogenase	Energy metabolism	RC0693 1.2e-103	gi|3861016|gnl|PID|e1342760 5.2e-103
WD0752	RC1268	gi|3861343|gnl|PID|e1343087	Ortholog	site-specific recombinase, phage integrase family	DNA metabolism	RC1268 2.2e-49	gi|3861343|gnl|PID|e1343087 2.4e-50
WD0753			Wolbachia specific	hypothetical protein	No TIGR role category	no hit	no hit
WD0754			Wolbachia specific	ankyrin repeat domain protein	Cellular processes	no hit	no hit
WD0755	RC0618	gi|3861002|gnl|PID|e1342746	Ortholog	thioredoxin reductase	Energy metabolism	RC0618 4.3e-92	gi|3861002|gnl|PID|e1342746 9.8e-86
WD0756	RC0451	gi|3860887|gnl|PID|e1342631	Ortholog	antioxidant, AhpC/Tsa family	Cellular processes	RC0451 1.2e-55	gi|3860887|gnl|PID|e1342631 4.1e-55
WD0757			Wolbachia specific	hypothetical protein	No TIGR role category	no hit	no hit
WD0758	RC0267	gi|3860768|gnl|PID|e1342512	Ortholog	glutaredoxin family protein	Energy metabolism	RC0267 9.2e-19	gi|3860768|gnl|PID|e1342512 6.5e-18
WD0759			Wolbachia specific	riboflavin biosynthesis protein RibF	Biosynthesis of cofactors, prosthetic groups, and carriers	no hit	no hit
WD0760	RC0558	gi|3860965|gnl|PID|e1342709	Ortholog	lipoprotein signal peptidase	Protein fate	RC0558 4.4e-19	gi|3860965|gnl|PID|e1342709 2.0e-16
WD0761			Wolbachia specific	protease, insulinase family	Protein fate	RC0293 4.8e-29	gi|3860781|gnl|PID|e1342525 3.8e-29
WD0762			Wolbachia specific	peptidase, M16 family, putative	Protein fate	RC0293 1.2e-15	gi|3860781|gnl|PID|e1342525 1.3e-14
WD0763			Wolbachia specific	phosphoribosylglycinamide formyltransferase, putative	Purines, pyrimidines, nucleosides, and nucleotides	no hit	no hit
WD0764			Wolbachia specific	hypothetical protein	No TIGR role category	no hit	no hit
WD0765	RC0199	gi|3860723|gnl|PID|e1342467	Ortholog	conserved hypothetical protein	Hypothetical proteins	RC0199 2.2e-08	gi|3860723|gnl|PID|e1342467 9.6e-08
WD0766			Wolbachia specific	ankyrin repeat domain protein	Cellular processes	no hit	gi|3861248|gnl|PID|e1342992 1.9e-08
WD0767	RC0596	gi|3860987|gnl|PID|e1342731	Ortholog	SsrA-binding protein	Protein synthesis	RC0596 2.9e-31	gi|3860987|gnl|PID|e1342731 1.6e-30
WD0768	RC0072	gi|3860616|gnl|PID|e1342360	Ortholog	prolipoprotein diacylglyceryl transferase	Cell envelope	RC0072 6.5e-57	gi|3860616|gnl|PID|e1342360 3.2e-55
WD0770	RC0429	gi|3860875|gnl|PID|e1342619	Ortholog	ABC transporter, ATP-binding protein	Transport and binding proteins	RC0429 4.0e-121	gi|3860875|gnl|PID|e1342619 6.4e-121
WD0771			Wolbachia specific	conserved domain protein	Hypothetical proteins	RC1326 3.5e-12	gi|3861380|gnl|PID|e1343124 4.4e-12
WD0772			Wolbachia specific	hypothetical protein	No TIGR role category	no hit	no hit
WD0773			Wolbachia specific	hypothetical protein	No TIGR role category	no hit	no hit
WD0774	RC1295	gi|3861362|gnl|PID|e1343106	Ortholog	single-strand binding protein	DNA metabolism	RC1295 4.3e-44	gi|3861362|gnl|PID|e1343106 5.0e-43
WD0775	RC0595	gi|3860986|gnl|PID|e1342730	Ortholog	dihydrodipicolinate synthase	Amino acid biosynthesis	RC0595 8.6e-23	gi|3860986|gnl|PID|e1342730 3.6e-24
WD0776	RC1096	gi|3861252|gnl|PID|e1342996	Ortholog	DNA ligase, NAD-dependent	DNA metabolism	RC1096 1.1e-148	gi|3861252|gnl|PID|e1342996 2.7e-147
WD0778	RC0448	gi|3860885|gnl|PID|e1342629	Ortholog	glutamyl-tRNA synthetase	Protein synthesis	RC0448 7.4e-104	gi|3860885|gnl|PID|e1342629 7.4e-104
WD0779			Wolbachia specific	hypothetical protein	No TIGR role category	no hit	no hit
WD0780	RC1211	gi|3861305|gnl|PID|e1343049	Ortholog	DNA polymerase III, alpha subunit	DNA metabolism	RC1211 7.2e-234	gi|3861305|gnl|PID|e1343049 2.4e-233
WD0781	RC0064	gi|3860609|gnl|PID|e1342353	Ortholog	ribosomal protein S6 family protein	Unknown function	RC0064 1.3e-10	gi|3860609|gnl|PID|e1342353 1.7e-10
WD0782	RC0065	gi|3860610|gnl|PID|e1342354	Ortholog	ribosomal protein S18	Protein synthesis	RC0065 6.0e-15	gi|3860610|gnl|PID|e1342354 6.0e-15
WD0783	RC0066	gi|3860611|gnl|PID|e1342355	Ortholog	ribosomal protein L9	Protein synthesis	RC0066 4.3e-21	gi|3860611|gnl|PID|e1342355 3.0e-20
WD0784			Wolbachia specific	hypothetical protein	No TIGR role category	no hit	no hit
WD0785			Wolbachia specific	hypothetical protein	No TIGR role category	no hit	no hit
WD0786			Wolbachia specific	adenylosuccinate lyase	Purines, pyrimidines, nucleosides, and nucleotides	RC1012 4.5e-06	gi|3861203|gnl|PID|e1342947 9.6e-06
WD0787			Wolbachia specific	conserved hypothetical protein	Hypothetical proteins	no hit	no hit
WD0788	RC1347	gi|3861398|gnl|PID|e1343142	Ortholog	succinyl-diaminopimelate desuccinylase	Amino acid biosynthesis	RC1347 2.1e-83	gi|3861398|gnl|PID|e1343142 5.4e-85
WD0789	RC1149	gi|3861275|gnl|PID|e1343019	Ortholog	endonuclease III	DNA metabolism	RC1149 7.0e-60	gi|3861275|gnl|PID|e1343019 3.0e-59
WD0790			Wolbachia specific	hypothetical protein	No TIGR role category	no hit	no hit
WD0791	RC0353	gi|3860827|gnl|PID|e1342571	Ortholog	isocitrate dehydrogenase, NAD-dependent	Energy metabolism	RC0353 3.7e-125	gi|3860827|gnl|PID|e1342571 5.6e-122
WD0792			Wolbachia specific	hypothetical protein	No TIGR role category	no hit	no hit
WD0793			Wolbachia specific	hypothetical protein	No TIGR role category	no hit	no hit
WD0795	RC0759	gi|3861075|gnl|PID|e1342819	Ortholog	transcription termination factor Rho	Transcription	RC0759 4.0e-144	gi|3861075|gnl|PID|e1342819 9.3e-145
WD0796	RC0103	gi|3860643|gnl|PID|e1342387	Ortholog	conserved hypothetical protein	Hypothetical proteins	RC0103 5.5e-28	gi|3860643|gnl|PID|e1342387 2.4e-27
WD0797	RC1272	gi|3861348|gnl|PID|e1343092	Ortholog	peptidyl-prolyl cis-trans isomerse D, putative	Protein fate	RC1272 1.7e-14	gi|3861348|gnl|PID|e1343092 6.1e-14
WD0798	RC1359	gi|3861401|gnl|PID|e1343145	Ortholog	ribosomal protein S16	Protein synthesis	RC1359 1.4e-24	gi|3861401|gnl|PID|e1343145 2.8e-24
WD0799	RC0724	gi|3861034|gnl|PID|e1342778	Ortholog	octaprenyl-diphosphate synthase	Biosynthesis of cofactors, prosthetic groups, and carriers	RC0724 3.0e-45	gi|3861034|gnl|PID|e1342778 3.8e-45
WD0800	RC0977	gi|3861170|gnl|PID|e1342914	Ortholog	heat shock protein GrpE	Protein fate	RC0977 9.2e-19	gi|3861170|gnl|PID|e1342914 5.6e-19
WD0801	RC0710	gi|3861023|gnl|PID|e1342767	Ortholog	tryptophanyl-tRNA synthetase	Protein synthesis	RC0710 9.1e-83	gi|3861023|gnl|PID|e1342767 8.7e-78
WD0802	RC0464	gi|3860903|gnl|PID|e1342647	Ortholog	hydrolase, alpha/beta fold family	Unknown function	RC0464 4.7e-47	gi|3860903|gnl|PID|e1342647 2.0e-48
WD0803	RC0337	gi|3860815|gnl|PID|e1342559	Ortholog	cytochrome c family protein	Energy metabolism	RC0337 2.1e-28	gi|3860815|gnl|PID|e1342559 1.4e-29
WD0804			Wolbachia specific	conserved domain protein	Hypothetical proteins	no hit	no hit
WD0805			Wolbachia specific	hypothetical protein	No TIGR role category	no hit	no hit
WD0806			Wolbachia specific	hypothetical protein	No TIGR role category	no hit	no hit
WD0807			Wolbachia specific	conserved domain protein	Hypothetical proteins	no hit	no hit
WD0808			Wolbachia specific	hypothetical protein	No TIGR role category	no hit	no hit
WD0809			Wolbachia specific	hypothetical protein	No TIGR role category	no hit	no hit
WD0810			Wolbachia specific	hypothetical protein	No TIGR role category	no hit	no hit
WD0811			Wolbachia specific	hypothetical protein	No TIGR role category	no hit	no hit
WD0812			Wolbachia specific	hypothetical protein	No TIGR role category	no hit	no hit
WD0813	RC0528	gi|3860941|gnl|PID|e1342685	Ortholog	prolyl-tRNA synthetase	Protein synthesis	RC0528 7.3e-129	gi|3860941|gnl|PID|e1342685 2.3e-125
WD0814	RC0881	gi|3861124|gnl|PID|e1342868	Ortholog	holo-(acyl-carrier-protein) synthase	Fatty acid and phospholipid metabolism	RC0881 5.1e-09	gi|3861124|gnl|PID|e1342868 8.4e-09
WD0815			Wolbachia specific	hypothetical protein	No TIGR role category	no hit	no hit
WD0816	RC0381	gi|3860844|gnl|PID|e1342588	Ortholog	monovalent cation/proton antiporter subunit, putative	Transport and binding proteins	RC0381 1.9e-57	gi|3860844|gnl|PID|e1342588 1.5e-57
WD0817			Wolbachia specific	type IV secretion system protein VirB8, putative	Transport and binding proteins	RC0385 3.1e-08	gi|3860848|gnl|PID|e1342592 1.7e-06
WD0818			Wolbachia specific	hypothetical protein	No TIGR role category	no hit	no hit
WD0819	RC0213	gi|3860738|gnl|PID|e1342482	Ortholog	DNA polymerase III, subunit, putative	Transcription	RC0213 6.7e-16	gi|3860738|gnl|PID|e1342482 1.2e-14
WD0820	RC1315	gi|3861373|gnl|PID|e1343117	Ortholog	Sua5/YciO/YrdC/YwlC family protein	Unknown function	RC1315 5.9e-24	gi|3861373|gnl|PID|e1343117 2.8e-24
WD0821			Wolbachia specific	hypothetical protein	No TIGR role category	no hit	no hit
WD0822	RC0656	gi|3861062|gnl|PID|e1342806	Ortholog	tRNA delta(2)-isopentenylpyrophosphate transferase	Protein synthesis	RC0656 1.0e-51	gi|3861062|gnl|PID|e1342806 2.6e-46
WD0823			Wolbachia specific	hypothetical protein	No TIGR role category	no hit	no hit
WD0824	RC0901	gi|3861138|gnl|PID|e1342882	Ortholog	ATP-dependent DNA helicase RecG	DNA metabolism	RC0901 1.8e-116	gi|3861138|gnl|PID|e1342882 3.4e-115
WD0825			Wolbachia specific	hypothetical protein	No TIGR role category	no hit	no hit
WD0826			Wolbachia specific	hypothetical protein	No TIGR role category	RC0633 0.00019	no hit
WD0827			Wolbachia specific	hypothetical protein	No TIGR role category	no hit	no hit
WD0828	RC0224	gi|3860743|gnl|PID|e1342487	Ortholog	periplasmic divalent cation tolerance protein	Unknown function	RC0224 1.4e-08	gi|3860743|gnl|PID|e1342487 2.3e-06
WD0829			Wolbachia specific	hypothetical protein	No TIGR role category	no hit	no hit
WD0830			Wolbachia specific	hypothetical protein	No TIGR role category	no hit	no hit
WD0831	RC0164	gi|3860690|gnl|PID|e1342434	Ortholog	hflK protein	Cellular processes	RC0164 7.9e-52	gi|3860690|gnl|PID|e1342434 1.7e-51
WD0832	RC0165	gi|3860691|gnl|PID|e1342435	Ortholog	hflC protein	Cellular processes	RC0165 8.6e-55	gi|3860691|gnl|PID|e1342435 2.6e-53
WD0833	RC0166	gi|3860692|gnl|PID|e1342436	Ortholog	protease DO	Protein fate	RC0166 2.4e-80	gi|3860692|gnl|PID|e1342436 6.5e-76
WD0835			Wolbachia specific	hypothetical protein	No TIGR role category	no hit	no hit
WD0836			Wolbachia specific	hypothetical protein	No TIGR role category	no hit	no hit
WD0837			Wolbachia specific	hypothetical protein	No TIGR role category	no hit	no hit
WD0838			Wolbachia specific	hypothetical protein	No TIGR role category	no hit	no hit
WD0839	RC0266	gi|3860767|gnl|PID|e1342511	Ortholog	excinuclease ABC, B subunit	DNA metabolism	RC0266 2.4e-185	gi|3860767|gnl|PID|e1342511 2.8e-184
WD0840			Wolbachia specific	hypothetical protein	No TIGR role category	no hit	no hit
WD0844			Wolbachia specific	cytochrome c-type biogenesis protein CcmH, putative	Energy metabolism	no hit	no hit
WD0845			Wolbachia specific	hypothetical protein	No TIGR role category	RC0260 0.00043	gi|3860762|gnl|PID|e1342506 2.5e-05
WD0846	RC0261	gi|3860763|gnl|PID|e1342507	Ortholog	adrenodoxin precursor	Energy metabolism	RC0261 3.8e-29	gi|3860763|gnl|PID|e1342507 1.2e-27
WD0847			Wolbachia specific	hypothetical protein	No TIGR role category	no hit	no hit
WD0848			Wolbachia specific	hypothetical protein	No TIGR role category	no hit	no hit
WD0849	RC0560	gi|3860967|gnl|PID|e1342711	Ortholog	UDP-N-acetylmuramoylalanine--D-glutamate ligase	Cell envelope	RC0560 7.9e-84	gi|3860967|gnl|PID|e1342711 1.5e-80
WD0850	RC0950	gi|3861159|gnl|PID|e1342903	Ortholog	conserved domain protein	Hypothetical proteins	RC0950 6.5e-18	gi|3861159|gnl|PID|e1342903 8.2e-18
WD0851			Wolbachia specific	hypothetical protein	No TIGR role category	no hit	no hit
WD0852	RC0809	gi|3861094|gnl|PID|e1342838	Ortholog	conserved hypothetical protein TIGR00095	Hypothetical proteins	RC0809 2.3e-22	gi|3861094|gnl|PID|e1342838 3.7e-22
WD0853			Wolbachia specific	hypothetical protein	No TIGR role category	no hit	no hit
WD0854	RC0146	gi|3860676|gnl|PID|e1342420	Ortholog	membrane protein, putative	Cell envelope	RC0146 7.7e-32	gi|3860676|gnl|PID|e1342420 8.0e-31
WD0855	RC0144	gi|3860674|gnl|PID|e1342418	Ortholog	membrane protein, putative	Cell envelope	RC0146 8.5e-19	gi|3860676|gnl|PID|e1342420 3.8e-21
WD0856	RC0144	gi|3860674|gnl|PID|e1342418	Ortholog	membrane protein, putative	Cell envelope	RC0144 1.7e-08	gi|3860674|gnl|PID|e1342418 4.7e-08
WD0857	RC0142	gi|3860672|gnl|PID|e1342416	Ortholog	hypothetical protein	No TIGR role category	RC0142 1.3e-12	gi|3860672|gnl|PID|e1342416 6.2e-14
WD0858	RC0141	gi|3860671|gnl|PID|e1342415	Ortholog	type IV secretion system protein VirB4	Transport and binding proteins	RC0141 2.1e-266	gi|3860671|gnl|PID|e1342415 9.9e-267
WD0859	RC0140		Absent in R. prowazekii	type IV secretion system protein VirB3, putative	Protein fate	RC0140 5.5e-21	no hit
WD0860	RC0505	gi|3860930|gnl|PID|e1342674	Ortholog	lysyl-tRNA synthetase	Protein synthesis	RC0505 8.3e-144	gi|3860930|gnl|PID|e1342674 4.9e-139
WD0861			Wolbachia specific	hypothetical protein	No TIGR role category	no hit	no hit
WD0862	RC1327	gi|3861381|gnl|PID|e1343125	Ortholog	alanyl-tRNA synthetase	Protein synthesis	RC1327 1.5e-206	gi|3861381|gnl|PID|e1343125 5.7e-200
WD0863			Wolbachia specific	hypothetical protein	No TIGR role category	no hit	no hit
WD0864	RC0934	gi|3861152|gnl|PID|e1342896	Ortholog	ribosomal protein L35	Protein synthesis	RC0934 1.3e-10	gi|3861152|gnl|PID|e1342896 3.5e-10
WD0865	RC0935	gi|3861153|gnl|PID|e1342897	Ortholog	ribosomal protein L20	Protein synthesis	RC0935 4.8e-29	gi|3861153|gnl|PID|e1342897 3.8e-29
WD0866	RC0279	gi|3860773|gnl|PID|e1342517	Ortholog	methionyl-tRNA formyltransferase	Protein synthesis	RC0279 1.0e-42	gi|3860773|gnl|PID|e1342517 4.5e-42
WD0867			Wolbachia specific	phosphoribosylaminoimidazolecarboxamide formyltransferase/IMP cyclohydrolase	Purines, pyrimidines, nucleosides, and nucleotides	no hit	no hit
WD0868			Wolbachia specific	phosphoglycerate mutase, 2,3-bisphosphoglycerate-independent	Energy metabolism	no hit	no hit
WD0869	RC1116	gi|3861265|gnl|PID|e1343009	Ortholog	malonyl CoA-acyl carrier protein transacylase	Fatty acid and phospholipid metabolism	RC1116 2.0e-64	gi|3861265|gnl|PID|e1343009 5.3e-62
WD0870			Wolbachia specific	ribosomal protein L31, putative	Protein synthesis	no hit	no hit
WD0871	RC0612	gi|3860997|gnl|PID|e1342741	Ortholog	conserved hypothetical protein	Hypothetical proteins	RC0612 3.0e-45	gi|3860997|gnl|PID|e1342741 1.4e-45
WD0872			Wolbachia specific	hypothetical protein	No TIGR role category	no hit	no hit
WD0876			Wolbachia specific	hypothetical protein	No TIGR role category	no hit	no hit
WD0877			Wolbachia specific	hypothetical protein	No TIGR role category	no hit	no hit
WD0878	RC0587	gi|3860979|gnl|PID|e1342723	Ortholog	3'-5' exonuclease	Unknown function	RC0587 6.7e-55	gi|3860979|gnl|PID|e1342723 4.6e-56
WD0879	RC0002	gi|3860574|gnl|PID|e1342318	Ortholog	thioredoxin	Energy metabolism	RC0002 7.5e-24	gi|3860574|gnl|PID|e1342318 1.2e-23
WD0880	RC0033		Absent in R. prowazekii	coenzyme PQQ synthesis protein C, putative	Biosynthesis of cofactors, prosthetic groups, and carriers	RC0033 7.2e-19	no hit
WD0883	RC0035		Absent in R. prowazekii	dihydropteroate synthase, putative	Biosynthesis of cofactors, prosthetic groups, and carriers	RC0035 1.2e-14	no hit
WD0884	RC0034		Absent in R. prowazekii	dihydrofolate reductase	Biosynthesis of cofactors, prosthetic groups, and carriers	RC0034 4.1e-32	no hit
WD0885			Wolbachia specific	conserved hypothetical protein	Hypothetical proteins	no hit	no hit
WD0886			Wolbachia specific	hypothetical protein	No TIGR role category	no hit	no hit
WD0887	RC0810	gi|3861095|gnl|PID|e1342839	Ortholog	DNA repair protein RadA	DNA metabolism	RC0810 2.7e-115	gi|3861095|gnl|PID|e1342839 3.0e-116
WD0888	RC1205	gi|3861303|gnl|PID|e1343047	Ortholog	cell division ABC transporter, periplasmic substrate-binding protein FtsY	Protein fate	RC1205 2.5e-71	gi|3861303|gnl|PID|e1343047 2.3e-68
WD0889	RC0729	gi|3861038|gnl|PID|e1342782	Ortholog	NifU domain protein	Unknown function	RC0729 1.2e-48	gi|3861038|gnl|PID|e1342782 2.5e-48
WD0890	RC0728	gi|3861037|gnl|PID|e1342781	Ortholog	HesB/YadR/YfhF family protein	Unknown function	RC0728 1.2e-23	gi|3861037|gnl|PID|e1342781 5.3e-23
WD0891	RC0263		Absent in R. prowazekii	co-chaperone Hsc20	Protein fate	RC0263 2.0e-07	no hit
WD0892	RC0262	gi|3860764|gnl|PID|e1342508	Ortholog	chaperone protein HscA	Protein fate	RC0262 5.7e-97	gi|3860764|gnl|PID|e1342508 2.3e-100
WD0893	RC0156	gi|3860684|gnl|PID|e1342428	Ortholog	signal peptidase I	Protein fate	RC0156 1.3e-42	gi|3860684|gnl|PID|e1342428 2.5e-41
WD0894			Wolbachia specific	hypothetical protein	No TIGR role category	no hit	no hit
WD0895			Wolbachia specific	aspartate carbamoyltransferase	Purines, pyrimidines, nucleosides, and nucleotides	no hit	no hit
WD0896			Wolbachia specific	hypothetical protein	No TIGR role category	no hit	no hit
WD0897			Wolbachia specific	iron compound ABC transporter, periplasmic iron compound-binding protein	Transport and binding proteins	no hit	no hit
WD0898			Wolbachia specific	hypothetical protein	No TIGR role category	no hit	no hit
WD0899			Wolbachia specific	hypothetical protein	No TIGR role category	no hit	no hit
WD0904			Wolbachia specific	hypothetical protein	No TIGR role category	no hit	no hit
WD0905	RC0664	gi|3861055|gnl|PID|e1342799	Ortholog	ribosomal protein S15	Protein synthesis	RC0664 5.6e-19	gi|3861055|gnl|PID|e1342799 4.4e-19
WD0906	RC0663	gi|3861056|gnl|PID|e1342800	Ortholog	polyribonucleotide nucleotidyltransferase	Transcription	RC0663 3.8e-171	gi|3861056|gnl|PID|e1342800 5.0e-169
WD0909			Wolbachia specific	transposase, IS5 family, OrfB	Other categories	no hit	no hit
WD0910			Wolbachia specific	transposase, IS5 family, OrfA	Other categories	no hit	no hit
WD0912	RC0550	gi|3860960|gnl|PID|e1342704	Ortholog	hypothetical protein	No TIGR role category	RC0550 9.1e-13	gi|3860960|gnl|PID|e1342704 6.6e-14
WD0913			Wolbachia specific	phosphoribosylformylglycinamidine synthase II, putative	Purines, pyrimidines, nucleosides, and nucleotides	no hit	no hit
WD0914			Wolbachia specific	hypothetical protein	No TIGR role category	no hit	no hit
WD0915			Wolbachia specific	hypothetical protein	No TIGR role category	no hit	no hit
WD0916	RC1294	gi|3861361|gnl|PID|e1343105	Ortholog	excinuclease ABC, A subunit	DNA metabolism	RC1294 5.8e-310	gi|3861361|gnl|PID|e1343105 4.8e-306
WD0917			Wolbachia specific	hypothetical protein	No TIGR role category	no hit	no hit
WD0919			Wolbachia specific	transposase, IS5 family, OrfB	Other categories	no hit	no hit
WD0920			Wolbachia specific	transposase, IS5 family, OrfA	Other categories	no hit	no hit
WD0923			Wolbachia specific	hypothetical protein	No TIGR role category	no hit	no hit
WD0924	RC0912	gi|3861141|gnl|PID|e1342885	Ortholog	UDP-N-acetylmuramoylalanyl-D-glutamate--2,6-diaminopimelate ligase, putative	Cell envelope	RC0912 5.9e-71	gi|3861141|gnl|PID|e1342885 2.5e-68
WD0925			Wolbachia specific	cystathionine beta-lyase	Amino acid biosynthesis	no hit	no hit
WD0926			Wolbachia specific	bolA protein, putative	Cellular processes	RC0329 0.00049	no hit
WD0928	RC0233	gi|3860750|gnl|PID|e1342494	Ortholog	dnaK protein	Protein fate	RC0233 7.5e-214	gi|3860750|gnl|PID|e1342494 4.1e-213
WD0929	RC0342	gi|3860818|gnl|PID|e1342562	Ortholog	ribonuclease, Rne/Rng family protein	Cellular processes	RC0342 6.6e-96	gi|3860818|gnl|PID|e1342562 1.2e-96
WD0930	RC1360	gi|3861402|gnl|PID|e1343146	Ortholog	ribosomal protein L33	Protein synthesis	RC1360 1.9e-09	gi|3861402|gnl|PID|e1343146 1.9e-09
WD0931			Wolbachia specific	conserved domain protein	Hypothetical proteins	no hit	no hit
WD0933			Wolbachia specific	transposase, IS5 family, OrfA	Other categories	no hit	no hit
WD0934			Wolbachia specific	transposase, IS5 family, OrfB	Other categories	no hit	no hit
WD0937	RC0014		Absent in R. prowazekii	cation ABC transporter, periplasmic cation-binding protein, putative	Transport and binding proteins	RC0014 5.6e-06	gi|3860585|gnl|PID|e1342329 6.5e-06
WD0938	RC1289	gi|3861360|gnl|PID|e1343104	Ortholog	cation ABC transporter, ATP-binding protein, putative	Transport and binding proteins	RC1289 4.9e-36	gi|3861360|gnl|PID|e1343104 1.4e-36
WD0939	RC1036	gi|3861215|gnl|PID|e1342959	Ortholog	ubiquinone biosynthesis protein AarF, putative	Biosynthesis of cofactors, prosthetic groups, and carriers	RC1036 1.7e-72	gi|3861215|gnl|PID|e1342959 7.1e-67
WD0940			Wolbachia specific	hypothetical protein	No TIGR role category	no hit	no hit
WD0942			Wolbachia specific	hypothetical protein	No TIGR role category	no hit	no hit
WD0946			Wolbachia specific	hypothetical protein	No TIGR role category	no hit	no hit
WD0948			Wolbachia specific	quinone oxidoreductase, putative	Energy metabolism	no hit	no hit
WD0949	RC0408	gi|3860865|gnl|PID|e1342609	Ortholog	cytochrome c oxidase assembly protein CtaG, putative	Energy metabolism	RC0408 5.4e-37	gi|3860865|gnl|PID|e1342609 8.0e-36
WD0950	RC0189	gi|3860714|gnl|PID|e1342458	Ortholog	membrane protein, putative	Cell envelope	RC0189 1.4e-36	gi|3860714|gnl|PID|e1342458 1.6e-37
WD0951	RC1009	gi|3861202|gnl|PID|e1342946	Ortholog	RNA methyltransferase, TrmH family, group 3	Protein synthesis	RC1009 2.2e-47	gi|3861202|gnl|PID|e1342946 5.2e-48
WD0952			Wolbachia specific	Smr domain family protein	Unknown function	no hit	no hit
WD0953			Wolbachia specific	hypothetical protein	No TIGR role category	no hit	no hit
WD0954	RC0430	gi|3860876|gnl|PID|e1342620	Ortholog	aspartate-semialdehyde dehydrogenase	Amino acid biosynthesis	RC0430 2.2e-79	gi|3860876|gnl|PID|e1342620 4.2e-78
WD0955			Wolbachia specific	hypothetical protein	No TIGR role category	no hit	no hit
WD0957	RC0726	gi|3861036|gnl|PID|e1342780	Ortholog	amino acid permease family protein	Transport and binding proteins	RC0726 5.5e-115	gi|3861036|gnl|PID|e1342780 1.9e-114
WD0958			Wolbachia specific	hypothetical protein	No TIGR role category	no hit	no hit
WD0959			Wolbachia specific	hypothetical protein	No TIGR role category	no hit	no hit
WD0960	RC1164	gi|3861282|gnl|PID|e1343026	Ortholog	aspartokinase	Amino acid biosynthesis	RC1164 1.4e-61	gi|3861282|gnl|PID|e1343026 3.2e-62
WD0963	RC0624	gi|3861004|gnl|PID|e1342748	Ortholog	UvrD/Rep helicase family protein	DNA metabolism	RC0624 2.4e-146	gi|3861004|gnl|PID|e1342748 1.1e-139
WD0964			Wolbachia specific	hypothetical protein	No TIGR role category	no hit	no hit
WD0965	RC1224	gi|3861317|gnl|PID|e1343061	Ortholog	NADH dehydrogenase I, J subunit	Energy metabolism	RC1224 1.0e-06	gi|3861317|gnl|PID|e1343061 2.2e-08
WD0966	RC1225	gi|3861318|gnl|PID|e1343062	Ortholog	NADH dehydrogenase I, K subunit	Energy metabolism	RC1225 5.1e-18	gi|3861318|gnl|PID|e1343062 1.5e-18
WD0967	RC1226	gi|3861319|gnl|PID|e1343063	Ortholog	NADH dehydrogenase I, L subunit	Energy metabolism	RC1226 5.0e-146	gi|3861319|gnl|PID|e1343063 5.5e-147
WD0968	RC1227	gi|3861320|gnl|PID|e1343064	Ortholog	NADH dehydrogenase I, M subunit	Energy metabolism	RC1227 7.6e-102	gi|3861320|gnl|PID|e1343064 3.7e-102
WD0969	RC0796	gi|3861086|gnl|PID|e1342830	Ortholog	NADH dehydrogenase I, N subunit, putative	Energy metabolism	RC0796 1.2e-48	gi|3861086|gnl|PID|e1342830 1.5e-50
WD0970	RC0773	gi|3861082|gnl|PID|e1342826	Ortholog	biotin protein ligase, putative	Protein fate	RC0773 1.1e-28	gi|3861082|gnl|PID|e1342826 5.7e-28
WD0971			Wolbachia specific	hypothetical protein	No TIGR role category	no hit	no hit
WD0972	RC0896	gi|3861133|gnl|PID|e1342877	Ortholog	cytochrome c-type biogenesis protein CcmE	Energy metabolism	RC0896 3.2e-16	gi|3861133|gnl|PID|e1342877 3.2e-16
WD0973			Wolbachia specific	hypothetical protein	No TIGR role category	no hit	no hit
WD0974			Wolbachia specific	hypothetical protein	No TIGR role category	no hit	no hit
WD0975			Wolbachia specific	hypothetical protein	No TIGR role category	RC0815 1.0e-05	no hit
WD0976	RC0155	gi|3860683|gnl|PID|e1342427	Ortholog	NADH dehydrogenase I, F subunit, putative	Energy metabolism	RC0155 7.2e-177	gi|3860683|gnl|PID|e1342427 1.3e-175
WD0977	RC0765	gi|3861080|gnl|PID|e1342824	Ortholog	translation initiation factor IF-3	Protein synthesis	RC0765 7.3e-26	gi|3861080|gnl|PID|e1342824 4.2e-30
WD0978	RC0296	gi|3860783|gnl|PID|e1342527	Ortholog	threonyl-tRNA synthetase	Protein synthesis	RC0296 4.2e-204	gi|3860783|gnl|PID|e1342527 1.2e-206
WD0979			Wolbachia specific	hypothetical protein	No TIGR role category	no hit	no hit
WD0980	RC1229	gi|3861322|gnl|PID|e1343066	Ortholog	NADH dehydrogenase I, I subunit	Energy metabolism	RC1229 1.8e-61	gi|3861322|gnl|PID|e1343066 2.6e-60
WD0981	RC1175	gi|3861288|gnl|PID|e1343032	Ortholog	tRNA modification GTPase TrmE	Protein synthesis	RC1175 5.5e-92	gi|3861288|gnl|PID|e1343032 1.3e-90
WD0982	RC0637	gi|3861066|gnl|PID|e1342810	Ortholog	pyridine nucleotide-disulphide oxidoreductase family protein	Unknown function	RC0637 5.8e-88	gi|3861066|gnl|PID|e1342810 4.2e-85
WD0983			Wolbachia specific	hypothetical protein	No TIGR role category	no hit	no hit
WD0984			Wolbachia specific	hypothetical protein	No TIGR role category	no hit	no hit
WD0985	RC1202	gi|3861300|gnl|PID|e1343044	Ortholog	3-oxoacyl-(acyl-carrier-protein) synthase III	Fatty acid and phospholipid metabolism	RC1202 3.5e-81	gi|3861300|gnl|PID|e1343044 7.3e-81
WD0986			Wolbachia specific	fatty acid/phospholipid synthesis protein PlsX	Fatty acid and phospholipid metabolism	no hit	no hit
WD0987	RC1203	gi|3861301|gnl|PID|e1343045	Ortholog	ribosomal protein L32	Protein synthesis	RC1203 4.3e-12	gi|3861301|gnl|PID|e1343045 9.0e-12
WD0989	RC0129	gi|3860665|gnl|PID|e1342409	Ortholog	membrane protein, putative	Cell envelope	RC0129 3.9e-50	gi|3860665|gnl|PID|e1342409 1.7e-51
WD0990	RC0130	gi|3860666|gnl|PID|e1342410	Ortholog	ABC transporter, ATP-binding protein	Transport and binding proteins	RC0130 4.1e-55	gi|3860666|gnl|PID|e1342410 3.7e-54
WD0991			Wolbachia specific	hypothetical protein	No TIGR role category	no hit	no hit
WD0992			Wolbachia specific	1-deoxy-D-xylulose 5-phosphate reductoisomerase	Biosynthesis of cofactors, prosthetic groups, and carriers	no hit	no hit
WD0993	RC0577 RC0578		Absent in R. prowazekii	hypothetical protein	No TIGR role category	RC0578 4.3e-12	no hit
WD0994			Wolbachia specific	hypothetical protein	No TIGR role category	no hit	no hit
WD0995			Wolbachia specific	reverse transcriptase	Other categories	no hit	no hit
WD0996	RC0577 RC0578		Absent in R. prowazekii	hypothetical protein	No TIGR role category	RC0577 3.3e-14	no hit
WD0997	RC0730	gi|3861039|gnl|PID|e1342783	Ortholog	cysteine desulfurase	Biosynthesis of cofactors, prosthetic groups, and carriers	RC0730 2.7e-147	gi|3861039|gnl|PID|e1342783 3.5e-145
WD0998			Wolbachia specific	tldD protein	Unknown function	no hit	no hit
WD0999			Wolbachia specific	hypothetical protein	No TIGR role category	no hit	no hit
WD1000			Wolbachia specific	uroporphyrinogen-III synthase, putative	Biosynthesis of cofactors, prosthetic groups, and carriers	no hit	no hit
WD1001	RC1028	gi|3861213|gnl|PID|e1342957	Ortholog	exodeoxyribonuclease III	DNA metabolism	RC1028 9.8e-54	gi|3861213|gnl|PID|e1342957 1.3e-53
WD1002			Wolbachia specific	hypothetical protein	No TIGR role category	no hit	no hit
WD1003	RC1206	gi|3861304|gnl|PID|e1343048	Ortholog	DNA polymerase I	DNA metabolism	RC1206 7.4e-152	gi|3861304|gnl|PID|e1343048 1.1e-148
WD1005			Wolbachia specific	conserved hypothetical protein	Hypothetical proteins	no hit	no hit
WD1006	RC1147	gi|3861273|gnl|PID|e1343017	Ortholog	phospholipase/carboxylesterase family protein	Unknown function	RC1147 1.2e-23	gi|3861273|gnl|PID|e1343017 7.7e-22
WD1007			Wolbachia specific	conserved hypothetical protein	Hypothetical proteins	RC1032 0.00024	no hit
WD1008	RC0725	gi|3861035|gnl|PID|e1342779	Ortholog	aminopeptidase P	Protein fate	RC0725 1.5e-89	gi|3861035|gnl|PID|e1342779 4.2e-94
WD1009	RC0084	gi|3860626|gnl|PID|e1342370	Ortholog	glucose-inhibited division protein A	Unknown function	RC0084 1.4e-159	gi|3860626|gnl|PID|e1342370 1.3e-156
WD1010	RC0898	gi|3861135|gnl|PID|e1342879	Ortholog	virulence factor MviN	Cellular processes	RC0898 3.3e-62	gi|3861135|gnl|PID|e1342879 8.4e-64
WD1011	RC0474	gi|3860909|gnl|PID|e1342653	Ortholog	conserved hypothetical protein	Hypothetical proteins	RC0474 2.5e-21	gi|3860909|gnl|PID|e1342653 2.9e-25
WD1012			Wolbachia specific	phage portal protein, HK97 family	Other categories	no hit	no hit
WD1013			Wolbachia specific	hypothetical protein	No TIGR role category	no hit	no hit
WD1014	RC1357	gi|3861400|gnl|PID|e1343144	Ortholog	lipoate-protein ligase B	Protein fate	RC1357 6.8e-46	gi|3861400|gnl|PID|e1343144 3.2e-48
WD1015	RC0549	gi|3860959|gnl|PID|e1342703	Ortholog	conserved hypothetical protein	Hypothetical proteins	RC0549 4.8e-45	gi|3860959|gnl|PID|e1342703 1.1e-43
WD1016	RC0488		Absent in R. prowazekii	conserved hypothetical protein	Hypothetical proteins	RC0488 1.7e-40	no hit
WD1018			Wolbachia specific	phosphoribosylformylglycinamidine synthase I, putative	Purines, pyrimidines, nucleosides, and nucleotides	no hit	no hit
WD1019			Wolbachia specific	phosphate ABC transporter, permease protein, putative	Transport and binding proteins	no hit	no hit
WD1020			Wolbachia specific	hypothetical protein	No TIGR role category	no hit	no hit
WD1021	RC0152	gi|3860680|gnl|PID|e1342424	Ortholog	ribosomal protein L19	Protein synthesis	RC0152 1.1e-24	gi|3860680|gnl|PID|e1342424 4.6e-24
WD1022	RC0151	gi|3860679|gnl|PID|e1342423	Ortholog	tRNA (guanine-N1)-methyltransferase	Protein synthesis	RC0151 8.4e-64	gi|3860679|gnl|PID|e1342423 5.2e-64
WD1023	RC0294	gi|3860782|gnl|PID|e1342526	Ortholog	phosphoribosylaminoimidazole-succinocarboxamide synthase	Purines, pyrimidines, nucleosides, and nucleotides	RC0294 1.0e-42	gi|3860782|gnl|PID|e1342526 7.3e-42
WD1024			Wolbachia specific	phosphoribosylformylglycinamidine cyclo-ligase	Purines, pyrimidines, nucleosides, and nucleotides	no hit	no hit
WD1025			Wolbachia specific	hypothetical protein	No TIGR role category	no hit	no hit
WD1026			Wolbachia specific	hypothetical protein	No TIGR role category	no hit	no hit
WD1027	RC1141	gi|3861269|gnl|PID|e1343013	Ortholog	CBS domain protein	Unknown function	RC1141 2.0e-30	gi|3861269|gnl|PID|e1343013 7.6e-31
WD1028	RC1374	gi|3861408|gnl|PID|e1343152	Ortholog	uroporphyrinogen decarboxylase	Biosynthesis of cofactors, prosthetic groups, and carriers	RC1374 1.6e-67	gi|3861408|gnl|PID|e1343152 1.8e-68
WD1029	RC0120	gi|3860660|gnl|PID|e1342404	Ortholog	aspartate aminotransferase	Amino acid biosynthesis	RC0120 1.1e-111	gi|3860660|gnl|PID|e1342404 8.1e-114
WD1030			Wolbachia specific	hypothetical protein	No TIGR role category	no hit	no hit
WD1031			Wolbachia specific	hypothetical protein	No TIGR role category	no hit	no hit
WD1033			Wolbachia specific	permease, putative	Transport and binding proteins	no hit	no hit
WD1034			Wolbachia specific	membrane protein, putative	Cell envelope	no hit	no hit
WD1035	RC1146	gi|3861272|gnl|PID|e1343016	Ortholog	serine hydroxymethyltransferase	Biosynthesis of cofactors, prosthetic groups, and carriers	RC1146 1.5e-135	gi|3861272|gnl|PID|e1343016 4.5e-136
WD1036			Wolbachia specific	hypothetical protein	No TIGR role category	no hit	no hit
WD1037			Wolbachia specific	hypothetical protein	No TIGR role category	no hit	no hit
WD1038			Wolbachia specific	hypothetical protein	No TIGR role category	no hit	no hit
WD1039			Wolbachia specific	hypothetical protein	No TIGR role category	no hit	no hit
WD1041			Wolbachia specific	surface protein-related protein	Unknown function	no hit	no hit
WD1042			Wolbachia specific	cation efflux family protein	Transport and binding proteins	RC1286 7.9e-08	gi|3861358|gnl|PID|e1343102 3.3e-08
WD1043			Wolbachia specific	hypothetical protein	No TIGR role category	no hit	no hit
WD1044			Wolbachia specific	hypothetical protein	No TIGR role category	no hit	no hit
WD1045			Wolbachia specific	conserved hypothetical protein TIGR00023	Hypothetical proteins	no hit	no hit
WD1046			Wolbachia specific	sodium/alanine symporter family protein	Transport and binding proteins	no hit	no hit
WD1047			Wolbachia specific	sodium/alanine symporter family protein	Transport and binding proteins	no hit	no hit
WD1048	RC0326	gi|3860804|gnl|PID|e1342548	Ortholog	CDP-diacylglycerol--serine O-phosphatidyltransferase, putative	Fatty acid and phospholipid metabolism	RC0326 1.1e-40	gi|3860804|gnl|PID|e1342548 3.0e-36
WD1049	RC0325	gi|3860803|gnl|PID|e1342547	Ortholog	phosphatidylserine decarboxylase-related protein	Unknown function	RC0325 1.6e-46	gi|3860803|gnl|PID|e1342547 1.1e-47
WD1050	RC1182	gi|3861290|gnl|PID|e1343034	Ortholog	recA protein	DNA metabolism	RC1182 7.3e-113	gi|3861290|gnl|PID|e1343034 7.3e-113
WD1051			Wolbachia specific	DnaJ domain protein	Unknown function	no hit	no hit
WD1052	RC0779	gi|3861085|gnl|PID|e1342829	Ortholog	folylpolyglutamate synthase	Biosynthesis of cofactors, prosthetic groups, and carriers	RC0779 2.4e-89	gi|3861085|gnl|PID|e1342829 1.2e-85
WD1053		gi|3860663|gnl|PID|e1342407	Absent in R. conorii	conserved hypothetical protein	Hypothetical proteins	RC0124 0.00021	gi|3860663|gnl|PID|e1342407 5.6e-06
WD1054	RC0208	gi|3860732|gnl|PID|e1342476	Ortholog	conserved hypothetical protein	Hypothetical proteins	RC0208 7.2e-19	gi|3860732|gnl|PID|e1342476 2.8e-17
WD1055	RC0029	gi|3860595|gnl|PID|e1342339	Ortholog	conserved hypothetical protein	Hypothetical proteins	RC0029 2.4e-18	gi|3860595|gnl|PID|e1342339 6.3e-20
WD1056			Wolbachia specific	hypothetical protein	No TIGR role category	no hit	no hit
WD1057			Wolbachia specific	O-methyltransferase family protein	Unknown function	no hit	no hit
WD1058	RC0782	gi|3861043|gnl|PID|e1342787	Ortholog	glutathione S-transferase family protein	Central intermediary metabolism	RC0782 1.9e-43	gi|3861043|gnl|PID|e1342787 7.0e-44
WD1059			Wolbachia specific	hypothetical protein	No TIGR role category	no hit	no hit
WD1060	RC1336	gi|3861390|gnl|PID|e1343134	Ortholog	DNA polymerase III, gamma and tau subunits	DNA metabolism	RC1336 4.7e-63	gi|3861390|gnl|PID|e1343134 2.0e-60
WD1061	RC1337	gi|3861391|gnl|PID|e1343135	Ortholog	conserved hypothetical protein TIGR00103	Hypothetical proteins	RC1337 7.7e-22	gi|3861391|gnl|PID|e1343135 2.1e-21
WD1063			Wolbachia specific	surface antigen	Cell envelope	RC1281 2.9e-05	no hit
WD1064	RC0407	gi|3860864|gnl|PID|e1342608	Ortholog	heat shock sigma factor RpoH	Transcription	RC0407 1.6e-62	gi|3860864|gnl|PID|e1342608 3.3e-62
WD1065			Wolbachia specific	conserved hypothetical protein	Hypothetical proteins	no hit	no hit
WD1067	RC0583	gi|3860976|gnl|PID|e1342720	Ortholog	DNA polymerase III, beta subunit	DNA metabolism	RC0583 2.0e-46	gi|3860976|gnl|PID|e1342720 5.4e-46
WD1068	RC1328	gi|3861382|gnl|PID|e1343126	Ortholog	tRNA pseudouridine synthase A	Protein synthesis	RC1328 4.3e-60	gi|3861382|gnl|PID|e1343126 9.7e-63
WD1069			Wolbachia specific	conserved domain protein	Hypothetical proteins	no hit	no hit
WD1070	RC0360	gi|3860834|gnl|PID|e1342578	Ortholog	ubiquinol-cytochrome c reductase, cytochrome c1	Energy metabolism	RC0360 3.8e-68	gi|3860834|gnl|PID|e1342578 3.9e-66
WD1071	RC0359	gi|3860833|gnl|PID|e1342577	Ortholog	ubiquinol-cytochrome c reductase, cytochrome b	Energy metabolism	RC0359 7.0e-147	gi|3860833|gnl|PID|e1342577 1.4e-148
WD1072			Wolbachia specific	DnaJ domain protein	Unknown function	no hit	no hit
WD1073	RC1358		Absent in R. prowazekii	N-acetylmuramoyl-L-alanine amidase, family 2	Cell envelope	RC1358 5.9e-12	no hit
WD1074			Wolbachia specific	DnaJ domain protein	Unknown function	no hit	no hit
WD1075	RC1018	gi|3861205|gnl|PID|e1342949	Ortholog	NifU domain protein	Unknown function	RC1018 2.0e-39	gi|3861205|gnl|PID|e1342949 7.7e-38
WD1076	RC0412	gi|3860869|gnl|PID|e1342613	Ortholog	histidyl-tRNA synthetase	Protein synthesis	RC0412 6.8e-94	gi|3860869|gnl|PID|e1342613 1.4e-86
WD1077			Wolbachia specific	stationary-phase survival protein SurE	Cellular processes	no hit	no hit
WD1078			Wolbachia specific	hypothetical protein	No TIGR role category	no hit	no hit
WD1079			Wolbachia specific	hypothetical protein	No TIGR role category	no hit	no hit
WD1080	RC0214	gi|3860739|gnl|PID|e1342483	Ortholog	signal recognition particle protein	Protein fate	RC0214 8.4e-96	gi|3860739|gnl|PID|e1342483 6.8e-94
WD1081	RC0378	gi|3860843|gnl|PID|e1342587	Ortholog	oxidoreductase, putative	Unknown function	RC0378 3.4e-17	gi|3860843|gnl|PID|e1342587 5.1e-19
WD1082	RC0005	gi|3860578|gnl|PID|e1342322	Ortholog	conserved domain protein	Hypothetical proteins	RC0005 1.9e-178	gi|3860578|gnl|PID|e1342322 1.6e-124
WD1083	RC0009	gi|3860580|gnl|PID|e1342324	Ortholog	(3R)-hydroxymyristoyl-(acyl-carrier-protein) dehydratase	Fatty acid and phospholipid metabolism	RC0009 4.1e-32	gi|3860580|gnl|PID|e1342324 8.5e-32
WD1084	RC0352	gi|3860826|gnl|PID|e1342570	Ortholog	conserved hypothetical protein	Hypothetical proteins	RC0352 3.9e-11	gi|3860826|gnl|PID|e1342570 2.8e-10
WD1085	RC0202	gi|3860726|gnl|PID|e1342470	Ortholog	surface antigen	Cell envelope	RC0202 1.1e-88	gi|3860726|gnl|PID|e1342470 4.9e-91
WD1086	RC0203	gi|3860727|gnl|PID|e1342471	Ortholog	membrane-associated zinc metalloprotease, putative	Protein fate	RC0203 3.0e-45	gi|3860727|gnl|PID|e1342471 2.0e-48
WD1087	RC0914	gi|3861143|gnl|PID|e1342887	Ortholog	conserved hypothetical protein	Hypothetical proteins	RC0914 2.2e-10	gi|3861143|gnl|PID|e1342887 1.7e-10
WD1088			Wolbachia specific	conserved hypothetical protein	Hypothetical proteins	RC1171 2.6e-05	no hit
WD1089		gi|3861073|gnl|PID|e1342817	Absent in R. conorii	DNA-binding protein, HU family	DNA metabolism	RC0757 5.5e-05	gi|3861073|gnl|PID|e1342817 6.1e-06
WD1090	RC0747	gi|3861071|gnl|PID|e1342815	Ortholog	ribosomal protein S1, putative	Protein synthesis	RC0747 7.9e-100	gi|3861071|gnl|PID|e1342815 9.0e-99
WD1091			Wolbachia specific	methyltransferase, putative	Unknown function	RC1314 4.6e-27	gi|3861372|gnl|PID|e1343116 2.0e-26
WD1092			Wolbachia specific	hypothetical protein	No TIGR role category	no hit	no hit
WD1093			Wolbachia specific	heme exporter protein CcmB	Transport and binding proteins	no hit	no hit
WD1094	RC1267	gi|3861342|gnl|PID|e1343086	Ortholog	dnaK suppressor protein, putative	DNA metabolism	RC1267 5.5e-12	gi|3861342|gnl|PID|e1343086 9.0e-12
WD1095			Wolbachia specific	hypothetical protein	No TIGR role category	no hit	no hit
WD1096			Wolbachia specific	hypothetical protein	No TIGR role category	no hit	no hit
WD1097			Wolbachia specific	hypothetical protein	No TIGR role category	no hit	no hit
WD1098	RC1030	gi|3861214|gnl|PID|e1342958	Ortholog	GTP-binding protein	Unknown function	RC1030 2.8e-81	gi|3861214|gnl|PID|e1342958 8.4e-80
WD1099		gi|3860929|gnl|PID|e1342673	Absent in R. conorii	disulfide bond formation protein, DsbB family	Protein fate	RC0504 1.2e-07	gi|3860929|gnl|PID|e1342673 4.0e-09
WD1100	RC0239	gi|3860755|gnl|PID|e1342499	Ortholog	Coq7 family protein	Biosynthesis of cofactors, prosthetic groups, and carriers	RC0239 1.3e-26	gi|3860755|gnl|PID|e1342499 7.1e-28
WD1102	RC0910	gi|3861139|gnl|PID|e1342883	Ortholog	phospho-N-acetylmuramoyl-pentapeptide-transferase	Cell envelope	RC0910 2.9e-61	gi|3861139|gnl|PID|e1342883 2.0e-62
WD1103	RC0264	gi|3860766|gnl|PID|e1342510	Ortholog	ribonuclease HII	Transcription	RC0264 5.9e-40	gi|3860766|gnl|PID|e1342510 3.7e-38
WD1104	RC0384	gi|3860847|gnl|PID|e1342591	Ortholog	conserved hypothetical protein	Hypothetical proteins	RC0384 1.7e-42	gi|3860847|gnl|PID|e1342591 4.5e-42
WD1105	RC1106	gi|3861256|gnl|PID|e1343000	Ortholog	ABC transporter, periplasmic substrate-binding protein, putative	Transport and binding proteins	RC1106 2.5e-16	gi|3861256|gnl|PID|e1343000 5.2e-16
WD1106	RC1107	gi|3861257|gnl|PID|e1343001	Ortholog	conserved hypothetical protein	Hypothetical proteins	RC1107 2.2e-08	gi|3861257|gnl|PID|e1343001 3.7e-06
WD1107	RC0382	gi|3860845|gnl|PID|e1342589	Ortholog	Na+/H+ antiporter subunit, putative	Transport and binding proteins	RC0382 3.1e-41	gi|3860845|gnl|PID|e1342589 2.7e-42
WD1108	RC0376	gi|3860841|gnl|PID|e1342585	Ortholog	rod shape-determining protein RodA	Cellular processes	RC0376 9.7e-63	gi|3860841|gnl|PID|e1342585 7.8e-61
WD1109			Wolbachia specific	amidophosphoribosyltransferase	Purines, pyrimidines, nucleosides, and nucleotides	no hit	no hit
WD1110	RC0480	gi|3860911|gnl|PID|e1342655	Ortholog	DNA-3-methyladenine glycosylase	DNA metabolism	RC0480 6.8e-46	gi|3860911|gnl|PID|e1342655 1.7e-35
WD1111			Wolbachia specific	hypothetical protein	No TIGR role category	no hit	no hit
WD1112	RC0533	gi|3860943|gnl|PID|e1342687	Ortholog	Holliday junction DNA helicase RuvB	DNA metabolism	RC0533 4.0e-80	gi|3860943|gnl|PID|e1342687 2.5e-80
WD1113	RC0531	gi|3860942|gnl|PID|e1342686	Ortholog	Holliday junction DNA helicase RuvA	DNA metabolism	RC0531 3.3e-30	gi|3860942|gnl|PID|e1342686 1.0e-28
WD1115	RC0823	gi|3861105|gnl|PID|e1342849	Ortholog	tyrosyl-tRNA synthetase	Protein synthesis	RC0823 7.8e-109	gi|3861105|gnl|PID|e1342849 3.6e-104
WD1116			Wolbachia specific	hypothetical protein	No TIGR role category	no hit	no hit
WD1117	RC1253	gi|3861338|gnl|PID|e1343082	Ortholog	iojap-related protein	Unknown function	RC1253 4.1e-16	gi|3861338|gnl|PID|e1343082 2.0e-16
WD1118			Wolbachia specific	conserved hypothetical protein	Hypothetical proteins	no hit	no hit
WD1119	RC0320	gi|3860798|gnl|PID|e1342542	Ortholog	(di)nucleoside polyphosphate hydrolase	Cellular processes	RC0320 3.4e-35	gi|3860798|gnl|PID|e1342542 5.0e-34
WD1120	RC1045	gi|3861219|gnl|PID|e1342963	Ortholog	deoxyribonuclease, TatD family	DNA metabolism	RC1045 8.6e-55	gi|3861219|gnl|PID|e1342963 7.6e-63
WD1121	RC0520	gi|3860935|gnl|PID|e1342679	Ortholog	malate dehydrogenase	Energy metabolism	RC0520 7.5e-95	gi|3860935|gnl|PID|e1342679 1.7e-97
WD1122	RC0483	gi|3860915|gnl|PID|e1342659	Ortholog	NADH dehydrogenase I, C subunit	Energy metabolism	RC0483 3.1e-38	gi|3860915|gnl|PID|e1342659 6.1e-38
WD1123	RC0484	gi|3860916|gnl|PID|e1342660	Ortholog	NADH dehydrogenase I, B subunit	Energy metabolism	RC0484 6.0e-54	gi|3860916|gnl|PID|e1342660 1.1e-52
WD1124	RC0485	gi|3860917|gnl|PID|e1342661	Ortholog	NADH dehydrogenase I, A subunit, putative	Energy metabolism	RC0485 3.0e-29	gi|3860917|gnl|PID|e1342661 4.2e-30
WD1125	RC0431	gi|3860877|gnl|PID|e1342621	Ortholog	HIT family protein	Unknown function	RC0431 9.0e-28	gi|3860877|gnl|PID|e1342621 2.1e-28
WD1126			Wolbachia specific	hypothetical protein	No TIGR role category	no hit	no hit
WD1127			Wolbachia specific	hypothetical protein	No TIGR role category	no hit	no hit
WD1128	RC0911	gi|3861140|gnl|PID|e1342884	Ortholog	UDP-N-acetylmuramoylalanyl-D-glutamyl-2,6-diaminopimelate--D-alanyl-D-alanyl ligase	Cell envelope	RC0911 5.1e-57	gi|3861140|gnl|PID|e1342884 2.2e-56
WD1129			Wolbachia specific	NADH-ubiquinone oxidoreductase, putative	Energy metabolism	no hit	no hit
WD1132	RC0488		Absent in R. prowazekii	conserved hypothetical protein	Hypothetical proteins	RC0490 1.1e-29	no hit
WD1133	RC0449	gi|3860886|gnl|PID|e1342630	Ortholog	DNA topoisomerase I	DNA metabolism	RC0449 2.1e-209	gi|3860886|gnl|PID|e1342630 2.1e-202
WD1134			Wolbachia specific	hypothetical protein	No TIGR role category	no hit	no hit
WD1135	RC0167	gi|3860693|gnl|PID|e1342437	Ortholog	rhodanese domain protein	Unknown function	RC0167 2.2e-56	gi|3860693|gnl|PID|e1342437 7.7e-54
WD1136			Wolbachia specific	iron compound ABC transporter, permease protein, putative	Transport and binding proteins	no hit	no hit
WD1137	RC0577 RC0578		Absent in R. prowazekii	hypothetical protein	No TIGR role category	RC0577 2.1e-12	no hit
WD1138			Wolbachia specific	reverse transcriptase, putative	Other categories	no hit	no hit
WD1139			Wolbachia specific	hypothetical protein	No TIGR role category	no hit	no hit
WD1140	RC0577 RC0578		Absent in R. prowazekii	hypothetical protein	No TIGR role category	RC0578 1.0e-12	no hit
WD1141			Wolbachia specific	apaG protein	Unknown function	no hit	no hit
WD1142			Wolbachia specific	phosphoribosylaminoimidazole carboxylase, ATPase subunit	Purines, pyrimidines, nucleosides, and nucleotides	no hit	no hit
WD1143			Wolbachia specific	ispD/ispF bifunctional enzyme	Biosynthesis of cofactors, prosthetic groups, and carriers	no hit	no hit
WD1144	RC0978	gi|3861171|gnl|PID|e1342915	Ortholog	conserved hypothetical protein	Hypothetical proteins	RC0978 1.2e-39	gi|3861171|gnl|PID|e1342915 6.7e-39
WD1146	RC0979	gi|3861172|gnl|PID|e1342916	Ortholog	chromosomal DNA replication initiator-related protein	Unknown function	RC0979 2.2e-26	gi|3861172|gnl|PID|e1342916 4.0e-25
WD1147			Wolbachia specific	hypothetical protein	No TIGR role category	no hit	no hit
WD1148	RC0491	gi|3860920|gnl|PID|e1342664	Ortholog	site-specific recombinase, phage integrase family	DNA metabolism	RC0491 8.9e-37	gi|3860920|gnl|PID|e1342664 1.8e-36
WD1149	RC0711	gi|3861024|gnl|PID|e1342768	Ortholog	1-acyl-sn-glycerol-3-phosphate acyltransferase family protein	Fatty acid and phospholipid metabolism	RC0711 4.1e-23	gi|3861024|gnl|PID|e1342768 2.9e-22
WD1150	RC0980	gi|3861173|gnl|PID|e1342917	Ortholog	ribosomal protein S20	Protein synthesis	RC0980 3.7e-15	gi|3861173|gnl|PID|e1342917 1.2e-14
WD1151	RC1308	gi|3861369|gnl|PID|e1343113	Ortholog	citrate synthase	Energy metabolism	RC1308 3.1e-114	gi|3861369|gnl|PID|e1343113 2.1e-115
WD1152			Wolbachia specific	hypothetical protein	No TIGR role category	no hit	no hit
WD1153			Wolbachia specific	hypothetical protein	No TIGR role category	no hit	no hit
WD1154			Wolbachia specific	hypothetical protein	No TIGR role category	no hit	no hit
WD1155			Wolbachia specific	hypothetical protein	No TIGR role category	no hit	no hit
WD1156			Wolbachia specific	hypothetical protein	No TIGR role category	no hit	no hit
WD1157	RC0960	gi|3861162|gnl|PID|e1342906	Ortholog	propionyl-CoA carboxylase, beta subunit	Fatty acid and phospholipid metabolism	RC0960 1.4e-171	gi|3861162|gnl|PID|e1342906 3.0e-171
WD1158	RC1038		Absent in R. prowazekii	formamidopyrimidine-DNA glycosylase	DNA metabolism	RC1038 3.7e-54	no hit
WD1159			Wolbachia specific	pyridoxamine 5'-phosphate oxidase	Biosynthesis of cofactors, prosthetic groups, and carriers	no hit	no hit
WD1160	RC0017		Absent in R. prowazekii	ComEC/Rec2 family protein	Unknown function	RC0017 6.0e-20	no hit
WD1161			Wolbachia specific	hypothetical protein	No TIGR role category	no hit	no hit
WD1162	RC1310	gi|3861371|gnl|PID|e1343115	Ortholog	ribosomal large subunit pseudouridine synthase, RluD subfamily	Protein synthesis	RC1310 5.1e-57	gi|3861371|gnl|PID|e1343115 2.0e-53
WD1163			Wolbachia specific	diacylglycerol kinase	Fatty acid and phospholipid metabolism	no hit	no hit
WD1167			Wolbachia specific	phosphoglycerate kinase	Energy metabolism	no hit	no hit
WD1168			Wolbachia specific	hypothetical protein	No TIGR role category	no hit	no hit
WD1169			Wolbachia specific	cytochrome b561, putative	Energy metabolism	RC0602 4.3e-05	no hit
WD1170			Wolbachia specific	enoyl-(acyl-carrier-protein) reductase II	Fatty acid and phospholipid metabolism	no hit	no hit
WD1171			Wolbachia specific	hypothetical protein	No TIGR role category	no hit	no hit
WD1172			Wolbachia specific	hypothetical protein	No TIGR role category	no hit	no hit
WD1173			Wolbachia specific	type IV secretion system protein VirB4, putative	Transport and binding proteins	RC0141 6.9e-85	gi|3860671|gnl|PID|e1342415 5.2e-87
WD1174			Wolbachia specific	hypothetical protein	No TIGR role category	no hit	no hit
WD1175			Wolbachia specific	hypothetical protein	No TIGR role category	no hit	no hit
WD1176	RC1251	gi|3861336|gnl|PID|e1343080	Ortholog	conserved hypothetical protein	Hypothetical proteins	RC1251 5.1e-18	gi|3861336|gnl|PID|e1343080 2.4e-20
WD1177	RC0764	gi|3861079|gnl|PID|e1342823	Ortholog	pyruvate dehydrogenase complex, E2 component, dihydrolipoamide acetyltransferase	Energy metabolism	RC0764 2.8e-97	gi|3861079|gnl|PID|e1342823 8.9e-92
WD1178			Wolbachia specific	hypothetical protein	No TIGR role category	no hit	no hit
WD1179			Wolbachia specific	hypothetical protein	No TIGR role category	no hit	no hit
WD1180	RC0609	gi|3860995|gnl|PID|e1342739	Ortholog	recombination protein RecR	DNA metabolism	RC0609 3.2e-39	gi|3860995|gnl|PID|e1342739 4.6e-40
WD1181			Wolbachia specific	hypothetical protein	No TIGR role category	no hit	no hit
WD1183	RC0083	gi|3860625|gnl|PID|e1342369	Ortholog	nucleoside diphosphate kinase	Purines, pyrimidines, nucleosides, and nucleotides	RC0083 8.9e-37	gi|3860625|gnl|PID|e1342369 1.8e-36
WD1184			Wolbachia specific	hypothetical protein	No TIGR role category	no hit	no hit
WD1185			Wolbachia specific	hypothetical protein	No TIGR role category	no hit	no hit
WD1186	RC1373	gi|3861407|gnl|PID|e1343151	Ortholog	ferrochelatase	Biosynthesis of cofactors, prosthetic groups, and carriers	RC1373 1.2e-73	gi|3861407|gnl|PID|e1343151 1.7e-72
WD1187			Wolbachia specific	hypothetical protein	No TIGR role category	no hit	no hit
WD1188			Wolbachia specific	glutamate--cysteine ligase-related protein	Unknown function	no hit	no hit
WD1189	RC0433	gi|3860879|gnl|PID|e1342623	Ortholog	heat shock protein HslV	Protein fate	RC0433 2.5e-48	gi|3860879|gnl|PID|e1342623 5.2e-48
WD1190	RC0434	gi|3860880|gnl|PID|e1342624	Ortholog	heat shock protein HslVU, ATPase subunit HslU	Protein fate	RC0434 1.8e-123	gi|3860880|gnl|PID|e1342624 6.2e-123
WD1191			Wolbachia specific	hypothetical protein	No TIGR role category	no hit	no hit
WD1192			Wolbachia specific	geranyltranstransferase	Biosynthesis of cofactors, prosthetic groups, and carriers	RC0724 3.7e-18	gi|3861034|gnl|PID|e1342778 1.2e-09
WD1193	RC1185	gi|3861292|gnl|PID|e1343036	Ortholog	acyl carrier protein	Fatty acid and phospholipid metabolism	RC1185 5.5e-12	gi|3861292|gnl|PID|e1343036 7.1e-12
WD1194	RC1186	gi|3861293|gnl|PID|e1343037	Ortholog	3-oxoacyl-(acyl-carrier-protein) synthase II	Fatty acid and phospholipid metabolism	RC1186 4.3e-124	gi|3861293|gnl|PID|e1343037 1.6e-126
WD1195			Wolbachia specific	hypothetical protein	No TIGR role category	no hit	no hit
WD1196			Wolbachia specific	abortive infection protein family	Unknown function	no hit	no hit
WD1197	RC0883	gi|3861126|gnl|PID|e1342870	Ortholog	UDP-N-acetylglucosamine 1-carboxyvinyltransferase	Cell envelope	RC0883 2.1e-83	gi|3861126|gnl|PID|e1342870 3.9e-82
WD1198	RC0405	gi|3860862|gnl|PID|e1342606	Ortholog	thy1 protein	Unknown function	RC0405 1.6e-94	gi|3860862|gnl|PID|e1342606 3.7e-93
WD1199			Wolbachia specific	hypothetical protein	No TIGR role category	no hit	no hit
WD1200	RC0800	gi|3861089|gnl|PID|e1342833	Ortholog	primosomal protein N	DNA metabolism	RC0800 1.4e-126	gi|3861089|gnl|PID|e1342833 1.7e-121
WD1201	RC0358	gi|3860832|gnl|PID|e1342576	Ortholog	ubiquinol-cytochrome c reductase, iron-sulfur subunit	Energy metabolism	RC0358 7.8e-45	gi|3860832|gnl|PID|e1342576 6.0e-47
WD1202	RC0273	gi|3860770|gnl|PID|e1342514	Ortholog	DNA gyrase, A subunit	DNA metabolism	RC0273 2.0e-261	gi|3860770|gnl|PID|e1342514 2.7e-257
WD1203			Wolbachia specific	hypothetical protein	No TIGR role category	no hit	no hit
WD1204			Wolbachia specific	TPR domain protein	Unknown function	no hit	no hit
WD1205			Wolbachia specific	conserved hypothetical protein	Hypothetical proteins	no hit	no hit
WD1206	RC0780	gi|3860884|gnl|PID|e1342628	Ortholog	bioY family protein	Biosynthesis of cofactors, prosthetic groups, and carriers	RC0780 2.3e-29	gi|3860884|gnl|PID|e1342628 1.9e-25
WD1207			Wolbachia specific	nitroreductase family protein	Unknown function	no hit	no hit
WD1208	RC0579	gi|3860972|gnl|PID|e1342716	Ortholog	diaminopimelate epimerase	Amino acid biosynthesis	RC0579 7.4e-33	gi|3860972|gnl|PID|e1342716 1.3e-33
WD1209	RC0598	gi|3860989|gnl|PID|e1342733	Ortholog	succinyl-CoA synthetase, alpha subunit	Energy metabolism	RC0598 5.0e-98	gi|3860989|gnl|PID|e1342733 8.4e-96
WD1210	RC0599	gi|3860990|gnl|PID|e1342734	Ortholog	succinyl-CoA synthase, beta subunit	Energy metabolism	RC0599 3.1e-121	gi|3860990|gnl|PID|e1342734 2.2e-120
WD1211			Wolbachia specific	ribosomal protein S21, putative	Protein synthesis	no hit	no hit
WD1212	RC0210	gi|3860734|gnl|PID|e1342478	Ortholog	conserved hypothetical protein TIGR00046	Hypothetical proteins	RC0210 5.9e-24	gi|3860734|gnl|PID|e1342478 6.3e-20
WD1213			Wolbachia specific	ankyrin repeat domain protein, putative	Cellular processes	no hit	no hit
WD1215			Wolbachia specific	hypothetical protein	No TIGR role category	no hit	no hit
WD1216			Wolbachia specific	sensor histidine kinase/response regulator	Signal transduction	RC0311 1.1e-07	gi|3860792|gnl|PID|e1342536 3.9e-09
WD1217	RC0086	gi|3860628|gnl|PID|e1342372	Ortholog	ParA family protein	Cellular processes	RC0086 5.8e-72	gi|3860628|gnl|PID|e1342372 1.1e-70
WD1218	RC0087	gi|3860629|gnl|PID|e1342373	Ortholog	ParB family protein	Cellular processes	RC0087 4.2e-46	gi|3860629|gnl|PID|e1342373 6.0e-47
WD1219			Wolbachia specific	hypothetical protein	No TIGR role category	no hit	no hit
WD1220			Wolbachia specific	hypothetical protein	No TIGR role category	no hit	no hit
WD1221	RC0168	gi|3860694|gnl|PID|e1342438	Ortholog	succinate dehydrogenase, cytochrome b556 subunit	Energy metabolism	RC0168 2.4e-11	gi|3860694|gnl|PID|e1342438 6.2e-13
WD1222	RC0169	gi|3860695|gnl|PID|e1342439	Ortholog	succinate dehydrogenase, hydrophobic membrane anchor protein, putative	Energy metabolism	RC0169 8.4e-09	gi|3860695|gnl|PID|e1342439 1.2e-09
WD1223			Wolbachia specific	hypothetical protein	No TIGR role category	no hit	no hit
WD1225			Wolbachia specific	transposase, IS5 family, OrfA	Other categories	no hit	no hit
WD1226			Wolbachia specific	transposase, IS5 family, OrfB	Other categories	no hit	no hit
WD1228			Wolbachia specific	hypothetical protein	No TIGR role category	no hit	no hit
WD1229	RC1076	gi|3861235|gnl|PID|e1342979	Ortholog	conserved hypothetical protein	Hypothetical proteins	RC1076 2.2e-56	gi|3861235|gnl|PID|e1342979 4.6e-56
WD1230			Wolbachia specific	hypothetical protein	No TIGR role category	no hit	no hit
WD1231			Wolbachia specific	hypothetical protein	No TIGR role category	no hit	no hit
WD1232			Wolbachia specific	hypothetical protein	No TIGR role category	no hit	no hit
WD1233	RC1236	gi|3861329|gnl|PID|e1343073	Ortholog	ATP synthase F1, gamma subunit	Energy metabolism	RC1236 7.6e-31	gi|3861329|gnl|PID|e1343073 3.2e-32
WD1234			Wolbachia specific	pmbA protein	Cellular processes	no hit	no hit
WD1235	RC1021	gi|3861208|gnl|PID|e1342952	Ortholog	cold-shock domain family protein	Cellular processes	RC1021 9.9e-06	gi|3861208|gnl|PID|e1342952 6.1e-06
WD1236	RC1020	gi|3861207|gnl|PID|e1342951	Ortholog	ATP-dependent RNA helicase, DeaD/DeaH box family	Transcription	RC1020 1.7e-88	gi|3861207|gnl|PID|e1342951 3.1e-89
WD1237			Wolbachia specific	ATP-dependent Clp protease, ATP-binding subunit ClpA	Protein fate	RC0059 1.3e-104	gi|3860606|gnl|PID|e1342350 1.7e-104
WD1238			Wolbachia specific	fructose-bisphosphate aldolase, putative	Energy metabolism	no hit	no hit
WD1239			Wolbachia specific	dihydroorotate dehydrogenase	Purines, pyrimidines, nucleosides, and nucleotides	no hit	no hit
WD1240	RC0157	gi|3860685|gnl|PID|e1342429	Ortholog	ribonuclease III, putative	Transcription	RC0157 1.9e-41	gi|3860685|gnl|PID|e1342429 6.5e-41
WD1241			Wolbachia specific	hypothetical protein	No TIGR role category	no hit	no hit
WD1242			Wolbachia specific	hypothetical protein	No TIGR role category	no hit	no hit
WD1243	RC1270	gi|3861345|gnl|PID|e1343089	Ortholog	nuclease-related protein	Unknown function	RC1270 3.1e-27	gi|3861345|gnl|PID|e1343089 9.3e-26
WD1244			Wolbachia specific	hypothetical protein	No TIGR role category	no hit	no hit
WD1245			Wolbachia specific	hypothetical protein	No TIGR role category	no hit	no hit
WD1246			Wolbachia specific	hydrolase, haloacid dehalogenase-like family	Unknown function	no hit	no hit
WD1247			Wolbachia specific	bacterioferritin	Transport and binding proteins	no hit	no hit
WD1248	RC1113	gi|3861263|gnl|PID|e1343007	Ortholog	conserved hypothetical protein	Hypothetical proteins	RC1113 1.8e-09	gi|3861263|gnl|PID|e1343007 5.6e-09
WD1249	RC1252	gi|3861337|gnl|PID|e1343081	Ortholog	glutathione-regulated potassium-efflux system protein	Transport and binding proteins	RC1252 8.9e-108	gi|3861337|gnl|PID|e1343081 2.1e-106
WD1250			Wolbachia specific	conserved hypothetical protein	Hypothetical proteins	no hit	no hit
WD1251	RC1047	gi|3861221|gnl|PID|e1342965	Ortholog	thymidylate kinase	Purines, pyrimidines, nucleosides, and nucleotides	RC1047 3.0e-29	gi|3861221|gnl|PID|e1342965 2.6e-30
WD1252			Wolbachia specific	hypothetical protein	No TIGR role category	no hit	no hit
WD1253	RC0068	gi|3860613|gnl|PID|e1342357	Ortholog	cell division protein FtsH	Cellular processes	RC0068 5.9e-182	gi|3860613|gnl|PID|e1342357 5.3e-181
WD1254	RC0067	gi|3860612|gnl|PID|e1342356	Ortholog	cell cycle protein MesJ, putative	Cellular processes	RC0067 2.1e-42	gi|3860612|gnl|PID|e1342356 2.8e-49
WD1255	RC1200	gi|3861299|gnl|PID|e1343043	Ortholog	peptidoglycan-associated lipoprotein, putative	Cell envelope	RC1200 1.2e-11	gi|3861299|gnl|PID|e1343043 6.2e-13
WD1257	RC0228		Absent in R. prowazekii	thermostable carboxypeptidase 1, putative	Protein fate	RC0228 1.4e-40	no hit
WD1258	RC1198	gi|3861297|gnl|PID|e1343041	Ortholog	rod shape-determining protein MreB	Cell envelope	RC1198 5.4e-117	gi|3861297|gnl|PID|e1343041 1.4e-116
WD1259	RC0410	gi|3860867|gnl|PID|e1342611	Ortholog	tRNA (5-methylaminomethyl-2-thiouridylate)-methyltransferase	Protein synthesis	RC0410 7.1e-99	gi|3860867|gnl|PID|e1342611 2.0e-94
WD1260			Wolbachia specific	hypothetical protein	No TIGR role category	no hit	no hit
WD1261			Wolbachia specific	hypothetical protein	No TIGR role category	no hit	no hit
WD1262			Wolbachia specific	hypothetical protein	No TIGR role category	no hit	no hit
WD1263	RC0897	gi|3861134|gnl|PID|e1342878	Ortholog	inorganic pyrophosphatase	Central intermediary metabolism	RC0897 8.6e-39	gi|3861134|gnl|PID|e1342878 1.6e-39
WD1264			Wolbachia specific	hypothetical protein	No TIGR role category	no hit	no hit
WD1266	RC1023	gi|3861210|gnl|PID|e1342954	Ortholog	hypothetical protein	No TIGR role category	RC1023 2.8e-08	gi|3861210|gnl|PID|e1342954 8.8e-07
WD1267			Wolbachia specific	hypothetical protein	No TIGR role category	RC0005 1.2e-14	gi|3860578|gnl|PID|e1342322 1.6e-14
WD1268	RC0694	gi|3861017|gnl|PID|e1342761	Ortholog	5-formyltetrahydrofolate cyclo-ligase, putative	Unknown function	RC0694 1.5e-11	gi|3861017|gnl|PID|e1342761 1.6e-12
WD1269			Wolbachia specific	hypothetical protein	No TIGR role category	no hit	no hit
WD1270			Wolbachia specific	hypothetical protein	No TIGR role category	no hit	no hit
WD1271			Wolbachia specific	enhancing lycopene biosynthesis protein 2, putative	Unknown function	no hit	no hit
WD1272			Wolbachia specific	hypothetical protein	No TIGR role category	no hit	no hit
WD1273	RC0855	gi|3861115|gnl|PID|e1342859	Ortholog	penicillin-binding protein	Cell envelope	RC0855 8.5e-87	gi|3861115|gnl|PID|e1342859 3.2e-87
WD1274			Wolbachia specific	penicillin tolerance protein LytB	Cellular processes	no hit	no hit
WD1275			Wolbachia specific	hypothetical protein	No TIGR role category	no hit	no hit
WD1276			Wolbachia specific	hypothetical protein	No TIGR role category	no hit	no hit
WD1277	RC1302	gi|3861365|gnl|PID|e1343109	Ortholog	heat shock protein HtpG	Protein fate	RC1302 6.3e-178	gi|3861365|gnl|PID|e1343109 7.4e-175
WD1278			Wolbachia specific	hypothetical protein	No TIGR role category	no hit	no hit
WD1279	RC1303	gi|3861366|gnl|PID|e1343110	Ortholog	5-aminolevulinic acid synthase	Biosynthesis of cofactors, prosthetic groups, and carriers	RC1303 6.2e-100	gi|3861366|gnl|PID|e1343110 1.0e-99
WD1280	RC0323	gi|3860801|gnl|PID|e1342545	Ortholog	inositol monophosphatase family protein	Unknown function	RC0323 1.3e-17	gi|3860801|gnl|PID|e1342545 1.5e-16
WD1281	RC0322	gi|3860800|gnl|PID|e1342544	Ortholog	translation elongation factor P	Protein synthesis	RC0322 8.3e-41	gi|3860800|gnl|PID|e1342544 3.2e-39
WD1282	RC0473	gi|3860908|gnl|PID|e1342652	Ortholog	16S rRNA processing protein RimM	Transcription	RC0473 1.4e-22	gi|3860908|gnl|PID|e1342652 8.6e-23
WD1283			Wolbachia specific	acetylornithine aminotransferase, putative	Amino acid biosynthesis	no hit	no hit
WD1284	RC0311	gi|3860792|gnl|PID|e1342536	Ortholog	sensor histidine kinase	Signal transduction	RC0311 2.3e-53	gi|3860792|gnl|PID|e1342536 8.6e-58
WD1285	RC1090		Absent in R. prowazekii	bacterioferritin comigratory protein	Unknown function	RC1090 6.1e-38	gi|3860887|gnl|PID|e1342631 1.2e-09
WD1286	RC0032	gi|3860599|gnl|PID|e1342343	Ortholog	recF protein, putative	DNA metabolism	RC0032 3.8e-45	gi|3860599|gnl|PID|e1342343 1.4e-47
WD1287			Wolbachia specific	hypothetical protein	No TIGR role category	no hit	no hit
WD1288			Wolbachia specific	hypothetical protein	No TIGR role category	no hit	no hit
WD1289			Wolbachia specific	hypothetical protein	No TIGR role category	no hit	no hit
WD1290			Wolbachia specific	hypothetical protein	No TIGR role category	no hit	no hit
WD1291			Wolbachia specific	hypothetical protein	No TIGR role category	no hit	no hit
WD1292	RC0670	gi|3861048|gnl|PID|e1342792	Ortholog	ribonuclease, BN family	Transcription	RC0670 4.5e-42	gi|3861048|gnl|PID|e1342792 7.3e-42
WD1293			Wolbachia specific	oxidoreductase, short-chain dehydrogenase/reductase family	Unknown function	no hit	no hit
WD1294			Wolbachia specific	hypothetical protein	No TIGR role category	no hit	no hit
WD1295			Wolbachia specific	carbamoyl-phosphate synthase, large subunit	Purines, pyrimidines, nucleosides, and nucleotides	RC0959 3.0e-05	gi|3861161|gnl|PID|e1342905 3.3e-05
WD1297			Wolbachia specific	lipolytic enzyme, GDSL family	Fatty acid and phospholipid metabolism	no hit	no hit
WD1298	RC1329	gi|3861383|gnl|PID|e1343127	Ortholog	RNA polymerase sigma factor RpoD	Transcription	RC1329 2.7e-115	gi|3861383|gnl|PID|e1343127 6.4e-114
WD1299	RC0383	gi|3860846|gnl|PID|e1342590	Ortholog	monovalent cation/proton antiporter, MnhC/PhaC subunit family	Transport and binding proteins	RC0383 2.4e-18	gi|3860846|gnl|PID|e1342590 8.2e-18
WD1301			Wolbachia specific	monovalent cation/proton antiporter, MnhG/PhaG subunit family	Transport and binding proteins	RC0354 2.1e-05	gi|3860828|gnl|PID|e1342572 8.9e-05
WD1302			Wolbachia specific	hypothetical protein	No TIGR role category	no hit	no hit
WD1303			Wolbachia specific	DNA-directed RNA polymerase, omega subunit	Transcription	no hit	no hit
WD1304			Wolbachia specific	transcriptional regulator	Regulatory functions	no hit	no hit
WD1305			Wolbachia specific	phosphoribosylaminoimidazole carboxylase, catalytic subunit	Purines, pyrimidines, nucleosides, and nucleotides	no hit	no hit
WD1306	RC1361	gi|3861403|gnl|PID|e1343147	Ortholog	MutL family protein	DNA metabolism	RC1361 4.2e-117	gi|3861403|gnl|PID|e1343147 5.3e-110
WD1307			Wolbachia specific	hypothetical protein	No TIGR role category	no hit	no hit
WD1308			Wolbachia specific	hypothetical protein	No TIGR role category	no hit	no hit
WD1309	RC0227	gi|3860746|gnl|PID|e1342490	Ortholog	2-oxoglutarate dehydrogenase, E1 component	Energy metabolism	RC0227 6.3e-217	gi|3860746|gnl|PID|e1342490 8.0e-210
WD1310			Wolbachia specific	hypothetical protein	No TIGR role category	no hit	no hit
WD1311	RC0770		Absent in R. prowazekii	conserved hypothetical protein	Hypothetical proteins	RC0770 1.1e-13	no hit
WD1312	RC0597	gi|3860988|gnl|PID|e1342732	Ortholog	conserved hypothetical protein	Hypothetical proteins	RC0597 9.5e-17	gi|3860988|gnl|PID|e1342732 7.4e-17
WD1313			Wolbachia specific	hypothetical protein	No TIGR role category	no hit	no hit
WD1314	RC0529		Absent in R. prowazekii	conserved hypothetical protein	Hypothetical proteins	RC0529 6.6e-13	no hit
WD1315	RC1271	gi|3861347|gnl|PID|e1343091	Ortholog	conserved hypothetical protein TIGR00148	Hypothetical proteins	RC1271 1.9e-169	gi|3861347|gnl|PID|e1343091 9.7e-166
WD1316	RC1049	gi|3861223|gnl|PID|e1342967	Ortholog	4-hydroxybenzoate octaprenyltransferase	Biosynthesis of cofactors, prosthetic groups, and carriers	RC1049 5.2e-48	gi|3861223|gnl|PID|e1342967 1.6e-46
WD1317			Wolbachia specific	ribosomal binding factor A	Protein synthesis	RC0606 5.5e-05	gi|3860992|gnl|PID|e1342736 2.1e-05
WD1318	RC0816	gi|3861101|gnl|PID|e1342845	Ortholog	translation initiation factor IF-2	Protein synthesis	RC0816 8.7e-117	gi|3861101|gnl|PID|e1342845 6.2e-116
WD1319	RC0817	gi|3861102|gnl|PID|e1342846	Ortholog	N utilization substance protein A	Transcription	RC0817 2.0e-103	gi|3861102|gnl|PID|e1342846 1.8e-100
WD1320	RC0211	gi|3860736|gnl|PID|e1342480	Ortholog	multidrug resistance protein D	Transport and binding proteins	RC0211 1.4e-66	gi|3860736|gnl|PID|e1342480 1.8e-64
WD1321			Wolbachia specific	hypothetical protein	No TIGR role category	no hit	no hit
WD1322	RC0671	gi|3861047|gnl|PID|e1342791	Ortholog	glutamine synthetase	Amino acid biosynthesis	RC0671 4.0e-18	gi|3861047|gnl|PID|e1342791 1.4e-20

## Sheet: R. prowazekii Gene Content
R. prowazekii Gene	Putative Ortholog in R. conorii	Putative Ortholog in Wolbachia	Orthology	Non-TIGR Annotation	TIGR role category	Besthit in R. conorii	Besthit in Wolbachia
gi|3860573|gnl|PID|e1342317	RC0001	WD0341	Ortholog	unknown	No TIGR role category	RC0001 1.3e-129	WD0341 8.2e-50
gi|3860574|gnl|PID|e1342318	RC0002	WD0879	Ortholog	THIOREDOXIN (trxA)	Energy metabolism	RC0002 1.7e-49	WD0879 1.2e-23
gi|3860575|gnl|PID|e1342319	RC0003		Absent in Wolbachia	O-ANTIGEN EXPORT SYSTEM ATP-BINDING PROTEIN RFBE (rfbE)	Transport and binding proteins	RC0003 1.4e-111	WD0455 1.1e-07
gi|3860576|gnl|PID|e1342320	RC0004		Absent in Wolbachia	O-ANTIGEN EXPORT SYSTEM PERMEASE PROTEIN RFBA (rfbA)	Cell envelope	RC0004 1.5e-112	no hit
gi|3860577|gnl|PID|e1342321			R. prowazekii specific	unknown	Hypothetical proteins	RC0005 1.9e-107	WD1082 4.6e-34
gi|3860578|gnl|PID|e1342322	RC0005	WD1082	Ortholog	unknown	Hypothetical proteins	RC0005 7.7e-315	WD1082 7.3e-129
gi|3860579|gnl|PID|e1342323	RC0008		Absent in Wolbachia	ACYL-[ACYL-CARRIER-PROTEIN]--UDP-N- ACETYLGLUCOSAMINE O-ACYLTRANSFERASE (lpxA)	Cell envelope	RC0008 4.6e-127	no hit
gi|3860580|gnl|PID|e1342324	RC0009	WD1083	Ortholog	(3R)-HYDROXYMYRISTOYL-[ACYL CARRIER PROTEIN] DEHYDRATASE (fabZ)	Unclassified	RC0009 9.4e-65	WD1083 8.5e-32
gi|3860581|gnl|PID|e1342325	RC0010		Absent in Wolbachia	UDP-3-O-[3-HYDROXYMYRISTOYL] GLUCOSAMINE N-ACYLTRANSFERASE (lpxD)	Fatty acid and phospholipid metabolism	RC0010 4.0e-144	no hit
gi|3860582|gnl|PID|e1342326	RC0011	WD0025	Ortholog	NIFR3-LIKE PROTEIN (nifR3)	Unclassified	RC0011 2.4e-153	WD0025 7.4e-104
gi|3860583|gnl|PID|e1342327	RC0012		Absent in Wolbachia	unknown	Hypothetical proteins	RC0012 7.8e-132	no hit
gi|3860584|gnl|PID|e1342328	RC0013		Absent in Wolbachia	unknown	Hypothetical proteins	RC0013 4.2e-62	no hit
gi|3860585|gnl|PID|e1342329	RC0014		Absent in Wolbachia	unknown	Transport and binding proteins	RC0014 5.1e-96	no hit
gi|3860586|gnl|PID|e1342330	RC0015	WD0444	Ortholog	POLY(A) POLYMERASE (pcnB)	DNA metabolism	RC0015 5.3e-142	WD0444 1.0e-49
gi|3860587|gnl|PID|e1342331			R. prowazekii specific	unknown	Hypothetical proteins	RC0019 2.3e-38	no hit
gi|3860588|gnl|PID|e1342332			R. prowazekii specific	unknown	Hypothetical proteins	RC0019 1.6e-05	no hit
gi|3860589|gnl|PID|e1342333	RC0019		Absent in Wolbachia	190 KD ANTIGEN PRECURSOR (sca1)	Unknown function	RC0019 9.7e-145	no hit
gi|3860590|gnl|PID|e1342334	RC0024		Absent in Wolbachia	ATP SYNTHASE B CHAIN PRECURSOR (atpF)	Energy metabolism	RC0024 2.5e-48	no hit
gi|3860591|gnl|PID|e1342335	RC0025		Absent in Wolbachia	ATP SYNTHASE B CHAIN (atpX)	Energy metabolism	RC0025 1.3e-53	WD0429 3.3e-07
gi|3860592|gnl|PID|e1342336	RC0026	WD0428	Ortholog	ATP SYNTHASE C CHAIN (atpE)	Energy metabolism	RC0026 1.1e-29	WD0428 7.4e-17
gi|3860593|gnl|PID|e1342337	RC0027	WD0427	Ortholog	ATP SYNTHASE A CHAIN (atpB)	Energy metabolism	RC0027 2.5e-110	WD0427 6.6e-64
gi|3860594|gnl|PID|e1342338	RC0028		Absent in Wolbachia	unknown	Hypothetical proteins	RC0028 4.3e-21	no hit
gi|3860595|gnl|PID|e1342339	RC0029	WD1055	Ortholog	unknown	Hypothetical proteins	RC0029 3.5e-106	WD1055 5.9e-24
gi|3860596|gnl|PID|e1342340	RC0030		Absent in Wolbachia	unknown	Regulatory functions	RC0030 5.3e-78	no hit
gi|3860597|gnl|PID|e1342341			R. prowazekii specific	unknown	Hypothetical proteins	RC0031 2.1e-115	no hit
gi|3860598|gnl|PID|e1342342			R. prowazekii specific	unknown	Hypothetical proteins	RC0031 2.1e-115	no hit
gi|3860599|gnl|PID|e1342343	RC0032	WD1286	Ortholog	RECF PROTEIN (recF)	DNA metabolism	RC0032 5.9e-150	WD1286 1.0e-44
gi|3860600|gnl|PID|e1342344	RC0039		Absent in Wolbachia	unknown	Hypothetical proteins	RC0039 6.2e-100	no hit
gi|3860601|gnl|PID|e1342345	RC0042		Absent in Wolbachia	SCO2 PROTEIN PRECURSOR (sco2)	Unclassified	RC0042 3.3e-69	WD0109 1.1e-13
gi|3860602|gnl|PID|e1342346	RC0043		Absent in Wolbachia	unknown	Hypothetical proteins	RC0043 3.3e-94	no hit
gi|3860603|gnl|PID|e1342347	RC0044		Absent in Wolbachia	unknown	Unknown function	RC0044 1.9e-59	no hit
gi|3860604|gnl|PID|e1342348	RC0048		Absent in Wolbachia	unknown	Hypothetical proteins	RC0048 1.6e-195	no hit
gi|3860605|gnl|PID|e1342349	RC0054		Absent in Wolbachia	ACETOACETYL-COA REDUCTASE (phbB)	Fatty acid and phospholipid metabolism	RC0054 2.7e-99	WD0650 3.4e-35
gi|3860606|gnl|PID|e1342350	RC0059	WD0224	Ortholog	CLPB PROTEIN (clpB)	Regulatory functions	RC0059 0.0	WD0224 2.6e-243
gi|3860607|gnl|PID|e1342351	RC0061	WD0699	Ortholog	PROBABLE O-SIALOGLYCOPROTEIN ENDOPEPTIDASE (gcp)	Protein fate	RC0061 1.9e-144	WD0699 2.0e-71
gi|3860608|gnl|PID|e1342352	RC0062		Absent in Wolbachia	ACYL-COA DESATURASE 1 (aco1)	Fatty acid and phospholipid metabolism	RC0062 1.5e-201	no hit
gi|3860609|gnl|PID|e1342353	RC0064	WD0781	Ortholog	30S RIBOSOMAL PROTEIN S6 (rpsF)	Unclassified	RC0064 1.0e-58	WD0781 1.7e-10
gi|3860610|gnl|PID|e1342354	RC0065	WD0782	Ortholog	30S RIBOSOMAL PROTEIN S18 (rpsR)	Unclassified	RC0065 2.7e-35	WD0782 3.8e-13
gi|3860611|gnl|PID|e1342355	RC0066	WD0783	Ortholog	50S RIBOSOMAL PROTEIN L9 (rplI)	Protein synthesis	RC0066 3.1e-66	WD0783 4.8e-22
gi|3860612|gnl|PID|e1342356	RC0067	WD1254	Ortholog	CELL CYCLE PROTEIN MESJ (mesJ)	Unclassified	RC0067 2.4e-178	WD1254 1.2e-46
gi|3860613|gnl|PID|e1342357	RC0068	WD1253	Ortholog	CELL DIVISION PROTEIN FTSH (ftsH)	Cellular processes	RC0068 2.8e-301	WD1253 1.3e-172
gi|3860614|gnl|PID|e1342358	RC0069	WD0727	Ortholog	SUCCINATE DEHYDROGENASE IRON-SULFUR PROTEIN (sdhB)	Energy metabolism	RC0069 4.4e-138	WD0727 1.4e-100
gi|3860615|gnl|PID|e1342359	RC0071	WD0717	Ortholog	unknown	Unclassified	RC0071 9.7e-158	WD0717 4.5e-49
gi|3860616|gnl|PID|e1342360	RC0072	WD0768	Ortholog	PROLIPOPROTEIN DIACYLGLYCERYL TRANSFERASE (lgt)	Protein fate	RC0072 3.8e-107	WD0768 7.2e-58
gi|3860617|gnl|PID|e1342361	RC0073		Absent in Wolbachia	unknown	Transport and binding proteins	RC0073 2.5e-160	no hit
gi|3860618|gnl|PID|e1342362	RC0074	WD0237	Ortholog	60 KD INNER-MEMBRANE PROTEIN (yidC)	Cell envelope	RC0074 4.3e-266	WD0237 1.1e-123
gi|3860619|gnl|PID|e1342363	RC0075	WD0487	Ortholog	CDP-DIACYLGLYCEROL--GLYCEROL-3-PHOSPHATE 3-PHOSPHATIDYLTRANSFERASE (pgsA)	Fatty acid and phospholipid metabolism	RC0075 1.7e-79	WD0487 2.1e-37
gi|3860620|gnl|PID|e1342364	RC0076		Absent in Wolbachia	unknown	Hypothetical proteins	RC0076 8.7e-78	no hit
gi|3860621|gnl|PID|e1342365	RC0077		Absent in Wolbachia	unknown	Cell envelope	RC0077 1.3e-49	no hit
gi|3860622|gnl|PID|e1342366			R. prowazekii specific	unknown	Hypothetical proteins	no hit	no hit
gi|3860623|gnl|PID|e1342367	RC0081		Absent in Wolbachia	ADP,ATP CARRIER PROTEIN (tlc1)	Transport and binding proteins	RC0081 5.6e-241	no hit
gi|3860624|gnl|PID|e1342368	RC0082	WD0619	Ortholog	GLYCEROL-3-PHOSPHATE TRANSPORTER (glpT)	Fatty acid and phospholipid metabolism	RC0082 2.0e-197	WD0619 4.1e-32
gi|3860625|gnl|PID|e1342369	RC0083	WD1183	Ortholog	NUCLEOSIDE DIPHOSPHATE KINASE (ndk)	Purines, pyrimidines, nucleosides, and nucleotides	RC0083 1.0e-65	WD1183 1.8e-36
gi|3860626|gnl|PID|e1342370	RC0084	WD1009	Ortholog	GLUCOSE INHIBITED DIVISION PROTEIN A (gidA)	Unknown function	RC0084 1.2e-252	WD1009 1.0e-147
gi|3860627|gnl|PID|e1342371	RC0085		Absent in Wolbachia	GLUCOSE INHIBITED DIVISION PROTEIN B (gidB)	Unknown function	RC0085 1.8e-77	no hit
gi|3860628|gnl|PID|e1342372	RC0086	WD1217	Ortholog	SOJ PROTEIN (soj)	Regulatory functions	RC0086 2.1e-124	WD1217 1.1e-70
gi|3860629|gnl|PID|e1342373	RC0087	WD1218	Ortholog	STAGE 0 SPORULATION PROTEIN J (spo0J)	Cellular processes	RC0087 3.0e-100	WD1218 1.0e-44
gi|3860630|gnl|PID|e1342374	RC0088		Absent in Wolbachia	ABC TRANSPORTER ATP-BINDING PROTEIN (abcT1)	Transport and binding proteins	RC0088 1.8e-267	WD0455 8.5e-15
gi|3860631|gnl|PID|e1342375	RC0089		Absent in Wolbachia	unknown	Hypothetical proteins	RC0089 6.5e-25	no hit
gi|3860632|gnl|PID|e1342376	RC0090		Absent in Wolbachia	2-DEHYDRO-3-DEOXYPHOSPHOOCTONATE ALDOLASE (kdsA)	Cell envelope	RC0090 6.5e-128	no hit
gi|3860633|gnl|PID|e1342377	RC0093	WD0708	Ortholog	HESB PROTEIN (hesB1)	Unclassified	RC0093 1.9e-50	WD0708 3.3e-14
gi|3860634|gnl|PID|e1342378	RC0094	WD0709	Ortholog	DEOXYGUANOSINETRIPHOSPHATE TRIPHOSPHOHYDROLASE (dgtP)	Purines, pyrimidines, nucleosides, and nucleotides	RC0094 6.3e-162	WD0709 6.5e-73
gi|3860635|gnl|PID|e1342379	RC0095	WD0402	Ortholog	ARGINYL-TRNA SYNTHETASE (argS)	Protein synthesis	RC0095 2.8e-269	WD0402 1.3e-140
gi|3860636|gnl|PID|e1342380	RC0096		Absent in Wolbachia	unknown	Hypothetical proteins	RC0096 1.6e-85	no hit
gi|3860637|gnl|PID|e1342381	RC0097		Absent in Wolbachia	TOPOISOMERASE IV SUBUNIT A (parC)	DNA metabolism	RC0097 0.0	WD1202 1.0e-99
gi|3860638|gnl|PID|e1342382	RC0098	WD0082	Ortholog	unknown	Cell envelope	RC0098 2.7e-209	WD0082 2.5e-10
gi|3860639|gnl|PID|e1342383	RC0099	WD0379	Ortholog	DEOXYCYTIDINE TRIPHOSPHATE DEAMINASE (dcd)	Purines, pyrimidines, nucleosides, and nucleotides	RC0099 1.9e-96	WD0379 2.0e-69
gi|3860640|gnl|PID|e1342384	RC0100	WD0106	Ortholog	PROTEIN-EXPORT PROTEIN SECB (secB)	Protein fate	RC0100 1.6e-76	WD0106 1.5e-18
gi|3860641|gnl|PID|e1342385	RC0101	WD0732	Ortholog	TRANSCRIPTIONAL ACTIVATOR PROTEIN CZCR (czcR)	Regulatory functions	RC0101 6.4e-114	WD0732 1.8e-63
gi|3860642|gnl|PID|e1342386	RC0102		Absent in Wolbachia	unknown	Biosynthesis of cofactors, prosthetic groups, and carriers	RC0102 6.9e-117	no hit
gi|3860643|gnl|PID|e1342387	RC0103	WD0796	Ortholog	unknown	Hypothetical proteins	RC0103 3.9e-82	WD0796 2.2e-24
gi|3860644|gnl|PID|e1342388	RC0104		Absent in Wolbachia	NAD(P) TRANSHYDROGENASE SUBUNIT BETA (pntB)	Energy metabolism	RC0104 5.4e-156	no hit
gi|3860645|gnl|PID|e1342389	RC0105		Absent in Wolbachia	unknown	Unclassified	RC0105 3.7e-93	no hit
gi|3860646|gnl|PID|e1342390	RC0106	WD0621	Ortholog	unknown	Cell envelope	RC0106 1.4e-118	WD0621 3.4e-76
gi|3860647|gnl|PID|e1342391	RC0107		Absent in Wolbachia	PROLINE/BETAINE TRANSPORTER (proP1)	Transport and binding proteins	RC0107 1.1e-187	WD0168 4.2e-62
gi|3860648|gnl|PID|e1342392	RC0109		Absent in Wolbachia	PROTEIN-EXPORT MEMBRANE PROTEIN SECG (secG)	Unclassified	RC0109 1.4e-29	no hit
gi|3860649|gnl|PID|e1342393			R. prowazekii specific	unknown	Hypothetical proteins	no hit	no hit
gi|3860650|gnl|PID|e1342394	RC0110		Absent in Wolbachia	190 KD ANTIGEN PRECURSOR (sca2)	Unknown function	RC0110 1.3e-136	no hit
gi|3860651|gnl|PID|e1342395			R. prowazekii specific	unknown	Hypothetical proteins	no hit	no hit
gi|3860652|gnl|PID|e1342396			R. prowazekii specific	unknown	Hypothetical proteins	no hit	no hit
gi|3860653|gnl|PID|e1342397			R. prowazekii specific	unknown	Hypothetical proteins	no hit	no hit
gi|3860654|gnl|PID|e1342398	RC0111	WD0149	Ortholog	CYSTEINYL-TRNA SYNTHETASE (cysS)	Protein synthesis	RC0111 9.4e-223	WD0149 6.2e-116
gi|3860655|gnl|PID|e1342399	RC0112	WD0532	Ortholog	30S RIBOSOMAL PROTEIN S2 (rpsB)	Unclassified	RC0112 7.4e-120	WD0532 2.0e-64
gi|3860656|gnl|PID|e1342400	RC0113	WD0531	Ortholog	ELONGATION FACTOR TS (tsf)	Protein synthesis	RC0113 2.5e-126	WD0531 6.6e-48
gi|3860657|gnl|PID|e1342401			R. prowazekii specific	unknown	Hypothetical proteins	no hit	no hit
gi|3860658|gnl|PID|e1342402	RC0118		Absent in Wolbachia	3-DEOXY-D-MANNO-OCTULOSONIC-ACID TRANSFERASE (kdtA)	Cell envelope	RC0118 1.8e-187	no hit
gi|3860659|gnl|PID|e1342403	RC0119		Absent in Wolbachia	unknown	Hypothetical proteins	RC0119 4.8e-93	no hit
gi|3860660|gnl|PID|e1342404	RC0120	WD1029	Ortholog	ASPARTATE AMINOTRANSFERASE A (aatA)	Amino acid biosynthesis	RC0120 1.1e-189	WD1029 7.9e-116
gi|3860661|gnl|PID|e1342405	RC0122	WD0198	Ortholog	unknown	Hypothetical proteins	RC0122 6.4e-153	WD0198 8.9e-21
gi|3860662|gnl|PID|e1342406	RC0123		Absent in Wolbachia	VACJ LIPOPROTEIN PRECURSOR (vacJ)	Unclassified	RC0123 3.7e-118	no hit
gi|3860663|gnl|PID|e1342407	RC0124	WD1053	Paralog	unknown	Hypothetical proteins	RC0124 3.1e-89	WD1053 5.6e-06
gi|3860664|gnl|PID|e1342408	RC0128		Absent in Wolbachia	ALANINE RACEMASE (alr)	Cell envelope	RC0128 3.3e-156	no hit
gi|3860665|gnl|PID|e1342409	RC0129	WD0989	Ortholog	unknown	Hypothetical proteins	RC0129 1.0e-74	WD0989 5.5e-28
gi|3860666|gnl|PID|e1342410	RC0130	WD0990	Ortholog	POSSIBLE RIBONUCLEOTIDE TRANSPORT ATP-BINDING PROTEIN MKL (mkl)	Purines, pyrimidines, nucleosides, and nucleotides	RC0130 1.1e-102	WD0990 3.9e-43
gi|3860667|gnl|PID|e1342411	RC0131		Absent in Wolbachia	unknown	Hypothetical proteins	RC0131 8.6e-23	no hit
gi|3860668|gnl|PID|e1342412	RC0136	WD0391	Ortholog	50S RIBOSOMAL PROTEIN L28 (rpmB)	Unclassified	RC0136 1.2e-32	WD0391 3.9e-11
gi|3860669|gnl|PID|e1342413	RC0137		Absent in Wolbachia	50S RIBOSOMAL PROTEIN L31 (rpmE)	Unclassified	RC0137 2.4e-34	no hit
gi|3860670|gnl|PID|e1342414	RC0138	WD0246	Ortholog	unknown	Unknown function	RC0138 7.4e-88	WD0246 3.8e-29
gi|3860671|gnl|PID|e1342415	RC0141	WD0858	Ortholog	VIRB4 PROTEIN PRECURSOR (virB4)	Cellular processes	RC0141 0.0	WD0858 4.9e-265
gi|3860672|gnl|PID|e1342416	RC0142	WD0857	Ortholog	unknown	Hypothetical proteins	RC0142 0.0	WD0857 5.3e-20
gi|3860673|gnl|PID|e1342417	RC0143		Absent in Wolbachia	unknown	Hypothetical proteins	RC0143 3.0e-281	WD0857 8.2e-18
gi|3860674|gnl|PID|e1342418	RC0144	WD0855 WD0856	Ortholog	unknown	Hypothetical proteins	RC0144 0.0	WD0855 1.0e-17
gi|3860675|gnl|PID|e1342419	RC0145		Absent in Wolbachia	unknown	Hypothetical proteins	RC0145 0.0	WD0855 3.1e-19
gi|3860676|gnl|PID|e1342420	RC0146	WD0854	Ortholog	unknown	Cell envelope	RC0146 0.0	WD0854 2.6e-16
gi|3860677|gnl|PID|e1342421	RC0147		Absent in Wolbachia	PROBABLE PHOSPHATE ACETYLTRANSFERASE (ptb)	Energy metabolism	RC0147 2.9e-61	no hit
gi|3860678|gnl|PID|e1342422	RC0150		Absent in Wolbachia	ACETATE KINASE (ackA)	Energy metabolism	RC0150 4.7e-47	no hit
gi|3860679|gnl|PID|e1342423	RC0151	WD1022	Ortholog	TRNA (GUANINE-N1)-METHYLTRANSFERASE (trmD)	Protein synthesis	RC0151 1.1e-111	WD1022 5.2e-64
gi|3860680|gnl|PID|e1342424	RC0152	WD1021	Ortholog	50S RIBOSOMAL PROTEIN L19 (rplS)	Protein synthesis	RC0152 9.1e-51	WD1021 1.1e-20
gi|3860681|gnl|PID|e1342425	RC0153	WD0557	Ortholog	unknown	Hypothetical proteins	RC0153 1.8e-22	WD0557 2.0e-07
gi|3860682|gnl|PID|e1342426	RC0154	WD0235	Ortholog	PROTEIN-EXPORT MEMBRANE PROTEIN SECF (secF)	Protein fate	RC0154 2.1e-124	WD0235 2.6e-46
gi|3860683|gnl|PID|e1342427	RC0155	WD0976	Ortholog	NADH DEHYDROGENASE I CHAIN F (nuoF)	Energy metabolism	RC0155 4.3e-218	WD0976 1.3e-175
gi|3860684|gnl|PID|e1342428	RC0156	WD0893	Ortholog	SIGNAL PEPTIDASE I (lepB)	Protein fate	RC0156 1.1e-130	WD0893 2.1e-44
gi|3860685|gnl|PID|e1342429	RC0157	WD1240	Ortholog	RIBONUCLEASE III (rnc)	Transcription	RC0157 7.4e-104	WD1240 6.5e-41
gi|3860686|gnl|PID|e1342430	RC0158	WD0743	Ortholog	GTP-BINDING PROTEIN ERA (era)	Regulatory functions	RC0158 5.1e-128	WD0743 1.3e-60
gi|3860687|gnl|PID|e1342431	RC0159	WD0142	Ortholog	CROSSOVER JUNCTION ENDODEOXYRIBONUCLEASE RUVC (ruvC)	DNA metabolism	RC0159 8.2e-66	WD0142 4.5e-26
gi|3860688|gnl|PID|e1342432	RC0162		Absent in Wolbachia	unknown	Hypothetical proteins	RC0162 5.1e-128	no hit
gi|3860689|gnl|PID|e1342433	RC0163	WD0179	Ortholog	unknown	Unclassified	RC0163 5.0e-137	WD0179 2.1e-58
gi|3860690|gnl|PID|e1342434	RC0164	WD0831	Ortholog	HFLK PROTEIN (hflK)	Unclassified	RC0164 1.5e-160	WD0831 4.3e-53
gi|3860691|gnl|PID|e1342435	RC0165	WD0832	Ortholog	HFLC PROTEIN (hflC)	Unclassified	RC0165 8.7e-133	WD0832 4.8e-61
gi|3860692|gnl|PID|e1342436	RC0166	WD0833	Ortholog	PROBABLE PERIPLASMIC SERINE PROTEASE DO-LIKE PRECURSOR (htrA)	Regulatory functions	RC0166 6.3e-194	WD0833 5.2e-70
gi|3860693|gnl|PID|e1342437	RC0167	WD1135	Ortholog	unknown	Unclassified	RC0167 4.0e-105	WD1135 3.9e-50
gi|3860694|gnl|PID|e1342438	RC0168	WD1221	Ortholog	SUCCINATE DEHYDROGENASE CYTOCHROME B560 SUBUNIT (sdhC)	Energy metabolism	RC0168 5.5e-60	WD1221 1.3e-17
gi|3860695|gnl|PID|e1342439	RC0169	WD1222	Ortholog	SUCCINATE DEHYDROGENASE HYDROPHOBIC MEMBRANE ANCHOR PROTEIN (sdhD)	Energy metabolism	RC0169 2.0e-48	WD1222 1.5e-09
gi|3860696|gnl|PID|e1342440	RC0170	WD0437	Ortholog	SUCCINATE DEHYDROGENASE FLAVOPROTEIN SUBUNIT (sdhA)	Energy metabolism	RC0170 7.2e-296	WD0437 1.3e-218
gi|3860697|gnl|PID|e1342441	RC0171		Absent in Wolbachia	PUTATIVE GLUTAMINE TRANSPORT SYSTEM PERMEASE PROTEIN GLNP (glnP)	Transport and binding proteins	RC0171 4.6e-79	no hit
gi|3860698|gnl|PID|e1342442	RC0172	WD0014	Ortholog	30S RIBOSOMAL PROTEIN S12 (rpsL)	Protein synthesis	RC0172 1.1e-63	WD0014 4.0e-34
gi|3860699|gnl|PID|e1342443	RC0173	WD0015	Ortholog	30S RIBOSOMAL PROTEIN S7 (rpsG)	Protein synthesis	RC0173 7.6e-79	WD0015 5.6e-35
gi|3860700|gnl|PID|e1342444	RC0174	WD0016	Ortholog	ELONGATION FACTOR G (fusA)	Protein synthesis	RC0174 0.0	WD0016 8.8e-243
gi|3860701|gnl|PID|e1342445	RC0175		Absent in Wolbachia	unknown (secE)	Protein fate	RC0175 8.1e-27	no hit
gi|3860702|gnl|PID|e1342446	RC0176	WD0019	Ortholog	TRANSCRIPTION ANTITERMINATION PROTEIN NUSG (nusG)	Transcription	RC0176 1.2e-87	WD0019 1.1e-24
gi|3860703|gnl|PID|e1342447	RC0177	WD0020	Ortholog	50S RIBOSOMAL PROTEIN L11 (rplK)	Protein synthesis	RC0177 1.9e-57	WD0020 5.4e-14
gi|3860704|gnl|PID|e1342448	RC0178	WD0021	Ortholog	50S RIBOSOMAL PROTEIN L1 (rplA)	Protein synthesis	RC0178 4.1e-110	WD0021 4.8e-45
gi|3860705|gnl|PID|e1342449	RC0179	WD0022	Ortholog	50S RIBOSOMAL PROTEIN L10 (rplJ)	Protein synthesis	RC0179 1.2e-73	WD0022 4.3e-21
gi|3860706|gnl|PID|e1342450	RC0180	WD0023	Ortholog	50S RIBOSOMAL PROTEIN L7/L12 (rplL)	Protein synthesis	RC0180 3.4e-44	WD0023 5.4e-14
gi|3860707|gnl|PID|e1342451	RC0181		Absent in Wolbachia	DNA-DIRECTED RNA POLYMERASE BETA CHAIN (rpoB)	Transcription	RC0181 0.0	WD0024 0.0
gi|3860708|gnl|PID|e1342452	RC0182	WD0024	Ortholog	DNA-DIRECTED RNA POLYMERASE BETA PRIME CHAIN (rpoC)	Transcription	RC0182 0.0	WD0024 0.0
gi|3860709|gnl|PID|e1342453	RC0184	WD0054	Ortholog	AMINOPEPTIDASE A (pepA)	Protein fate	RC0184 8.6e-213	WD0054 5.9e-95
gi|3860710|gnl|PID|e1342454	RC0185		Absent in Wolbachia	unknown	Hypothetical proteins	RC0185 1.1e-118	no hit
gi|3860711|gnl|PID|e1342455	RC0186		Absent in Wolbachia	unknown	Hypothetical proteins	RC0186 1.3e-53	no hit
gi|3860712|gnl|PID|e1342456	RC0187	WD0413	Ortholog	ASPARAGINYL-TRNA SYNTHETASE (aspS)	Protein synthesis	RC0187 1.3e-278	WD0413 4.1e-190
gi|3860713|gnl|PID|e1342457	RC0188		Absent in Wolbachia	unknown	Hypothetical proteins	RC0188 2.3e-242	no hit
gi|3860714|gnl|PID|e1342458	RC0189	WD0950	Ortholog	unknown	Unclassified	RC0189 8.6e-110	WD0950 7.6e-47
gi|3860715|gnl|PID|e1342459	RC0190	WD0370	Ortholog	DIHYDRODIPICOLINATE REDUCTASE (dapB)	Amino acid biosynthesis	RC0190 1.4e-93	WD0370 1.6e-37
gi|3860716|gnl|PID|e1342460	RC0191		Absent in Wolbachia	unknown	Energy metabolism	RC0191 5.8e-72	no hit
gi|3860717|gnl|PID|e1342461	RC0192		Absent in Wolbachia	AMINO-ACID ABC TRANSPORTER BINDING PROTEIN (yqiX)	Transport and binding proteins	RC0192 2.3e-93	no hit
gi|3860718|gnl|PID|e1342462	RC0193	WD0146	Ortholog	GLUTAMYL-tRNA AMIDOTRANSFERASE SUBUNIT B (gatB)	Protein synthesis	RC0193 1.5e-199	WD0146 2.7e-122
gi|3860719|gnl|PID|e1342463	RC0194	WD0505	Ortholog	GLUTAMYL-tRNA AMIDOTRANSFERASE SUBUNIT A (gatA)	Protein synthesis	RC0194 3.1e-231	WD0505 4.5e-129
gi|3860720|gnl|PID|e1342464	RC0195	WD0037	Ortholog	GLUTAMYL-tRNA AMIDOTRANSFERASE SUBUNIT C (gatC)	Protein synthesis	RC0195 5.1e-41	WD0037 3.3e-07
gi|3860721|gnl|PID|e1342465	RC0197	WD0529	Ortholog	RIBOSOME RECYCLING FACTOR (rrf)	Protein synthesis	RC0197 1.5e-80	WD0529 1.3e-35
gi|3860722|gnl|PID|e1342466	RC0198	WD0530	Ortholog	URIDYLATE KINASE (pyrH)	Purines, pyrimidines, nucleosides, and nucleotides	RC0198 1.8e-116	WD0530 3.4e-67
gi|3860723|gnl|PID|e1342467	RC0199	WD0765	Ortholog	unknown	Unclassified	RC0199 3.9e-43	WD0765 9.6e-08
gi|3860724|gnl|PID|e1342468	RC0200		Absent in Wolbachia	MULTIDRUG RESISTANCE PROTEIN B (emrB)	Cellular processes	RC0200 3.8e-226	no hit
gi|3860725|gnl|PID|e1342469	RC0201		Absent in Wolbachia	unknown	Hypothetical proteins	RC0201 5.0e-27	no hit
gi|3860726|gnl|PID|e1342470	RC0202	WD1085	Ortholog	OUTER MEMBRANE PROTEIN OMP1 (omp1)	Cell envelope	RC0202 0.0	WD1085 6.3e-91
gi|3860727|gnl|PID|e1342471	RC0203	WD1086	Ortholog	unknown	Protein fate	RC0203 8.7e-133	WD1086 8.8e-53
gi|3860728|gnl|PID|e1342472	RC0204	WD0239	Ortholog	N UTILIZATION SUBSTANCE PROTEIN B (nusB)	Regulatory functions	RC0204 1.5e-64	WD0239 2.0e-14
gi|3860729|gnl|PID|e1342473	RC0205	WD0070	Ortholog	CELL DIVISION PROTEIN FTSJ (ftsJ)	Cellular processes	RC0205 1.3e-104	WD0070 8.9e-37
gi|3860730|gnl|PID|e1342474			R. prowazekii specific	unknown	Hypothetical proteins	no hit	no hit
gi|3860731|gnl|PID|e1342475	RC0206		Absent in Wolbachia	unknown	Hypothetical proteins	RC0206 1.1e-75	no hit
gi|3860732|gnl|PID|e1342476	RC0208	WD1054	Ortholog	unknown	Unclassified	RC0208 5.3e-62	WD1054 2.8e-17
gi|3860733|gnl|PID|e1342477	RC0209		Absent in Wolbachia	unknown	Hypothetical proteins	RC0209 6.7e-16	no hit
gi|3860734|gnl|PID|e1342478	RC0210	WD1212	Ortholog	unknown	Hypothetical proteins	RC0210 1.1e-72	WD1212 8.0e-20
gi|3860735|gnl|PID|e1342479			R. prowazekii specific	unknown	Hypothetical proteins	no hit	no hit
gi|3860736|gnl|PID|e1342480	RC0211	WD1320	Ortholog	ACRIFLAVIN RESISTANCE PROTEIN D (acrD)	Cellular processes	RC0211 0.0	WD1320 5.7e-59
gi|3860737|gnl|PID|e1342481	RC0212		Absent in Wolbachia	DNA-BINDING PROTEIN HU (hupA)	Protein synthesis	RC0212 2.4e-50	WD0057 2.9e-06
gi|3860738|gnl|PID|e1342482	RC0213	WD0819	Ortholog	DNA POLYMERASE III, DELTA SUBUNIT (holB)	DNA metabolism	RC0213 1.5e-105	WD0819 8.1e-09
gi|3860739|gnl|PID|e1342483	RC0214	WD1080	Ortholog	SIGNAL RECOGNITION PARTICLE PROTEIN (ffh)	Protein fate	RC0214 1.3e-202	WD1080 3.1e-114
gi|3860740|gnl|PID|e1342484	RC0218		Absent in Wolbachia	PROBABLE PEPTIDASE Y4NA (ppcE)	Protein fate	RC0218 2.3e-54	no hit
gi|3860741|gnl|PID|e1342485	RC0219		Absent in Wolbachia	PROBABLE OXYGEN-INDEPENDENT COPROPORPHYRINOGEN III OXIDASE (hemN)	Biosynthesis of cofactors, prosthetic groups, and carriers	RC0219 3.9e-178	no hit
gi|3860742|gnl|PID|e1342486	RC0223	WD0229	Ortholog	PROTON/SODIUM-GLUTAMATE SYMPORT PROTEIN (gltP)	Transport and binding proteins	RC0223 4.0e-167	WD0229 2.5e-25
gi|3860743|gnl|PID|e1342487	RC0224	WD0828	Ortholog	unknown	Cellular processes	RC0224 8.2e-34	WD0828 9.9e-06
gi|3860744|gnl|PID|e1342488	RC0225		Absent in Wolbachia	unknown	Unclassified	RC0225 4.5e-65	no hit
gi|3860745|gnl|PID|e1342489	RC0226	WD0544	Ortholog	DIHYDROLIPOAMIDE ACETYLTRANSFERASE COMPONENT (sucB)	Energy metabolism	RC0226 1.6e-170	WD0544 3.8e-100
gi|3860746|gnl|PID|e1342490	RC0227	WD1309	Ortholog	2-OXOGLUTARATE DEHYDROGENASE E1 COMPONENT (sucA)	Energy metabolism	RC0227 0.0	WD1309 2.3e-212
gi|3860747|gnl|PID|e1342491	RC0229		Absent in Wolbachia	DNA REPAIR PROTEIN RECN (recN)	DNA metabolism	RC0229 6.3e-233	no hit
gi|3860748|gnl|PID|e1342492	RC0230	WD0485	Ortholog	unknown	Unclassified	RC0230 3.6e-104	WD0485 5.1e-18
gi|3860749|gnl|PID|e1342493	RC0232	WD0040	Ortholog	DNAJ PROTEIN (dnaJ)	Unclassified	RC0232 1.0e-170	WD0040 2.4e-82
gi|3860750|gnl|PID|e1342494	RC0233	WD0928	Ortholog	DNAK PROTEIN (dnaK)	Cell envelope	RC0233 5.7e-287	WD0928 5.7e-216
gi|3860751|gnl|PID|e1342495	RC0234		Absent in Wolbachia	PROTEASE DO (htrA)	Protein fate	RC0234 1.4e-150	WD0833 1.0e-06
gi|3860752|gnl|PID|e1342496			R. prowazekii specific	unknown	Protein fate	RC0234 4.2e-94	no hit
gi|3860753|gnl|PID|e1342497	RC0237		Absent in Wolbachia	unknown	Hypothetical proteins	RC0237 6.4e-50	no hit
gi|3860754|gnl|PID|e1342498	RC0238	WD0364	Ortholog	unknown	Hypothetical proteins	RC0238 1.8e-139	WD0364 3.6e-24
gi|3860755|gnl|PID|e1342499	RC0239	WD1100	Ortholog	UBIQUINONE BIOSYNTHESIS PROTEIN COQ7 (coq7)	Cell envelope	RC0239 2.6e-69	WD1100 3.9e-27
gi|3860756|gnl|PID|e1342500	RC0240	WD0141	Ortholog	CYTOCHROME C OXIDASE POLYPEPTIDE III (coxC)	Energy metabolism	RC0240 2.0e-117	WD0141 9.8e-54
gi|3860757|gnl|PID|e1342501	RC0241		Absent in Wolbachia	unknown	Hypothetical proteins	RC0241 1.4e-29	no hit
gi|3860758|gnl|PID|e1342502	RC0242	WD0713	Ortholog	unknown	Hypothetical proteins	RC0242 3.9e-91	WD0713 6.1e-07
gi|3860759|gnl|PID|e1342503	RC0243	WD0714	Ortholog	2,3,4,5-TETRAHYDROPYRIDINE-2-CARBOXYLATE N-SUCCINYLTRANSFERASE (dapD)	Amino acid biosynthesis	RC0243 1.8e-123	WD0714 1.3e-76
gi|3860760|gnl|PID|e1342504	RC0258		Absent in Wolbachia	unknown	Hypothetical proteins	RC0258 5.8e-65	no hit
gi|3860761|gnl|PID|e1342505	RC0259		Absent in Wolbachia	unknown	Hypothetical proteins	RC0259 5.9e-143	no hit
gi|3860762|gnl|PID|e1342506	RC0260		Absent in Wolbachia	unknown	Hypothetical proteins	RC0260 1.5e-146	WD0845 5.3e-06
gi|3860763|gnl|PID|e1342507	RC0261	WD0846	Ortholog	ADRENODOXIN PRECURSOR (adx1)	Energy metabolism	RC0261 4.4e-51	WD0846 1.2e-27
gi|3860764|gnl|PID|e1342508	RC0262	WD0892	Ortholog	HEAT SHOCK PROTEIN HSCA (hscA)	Unclassified	RC0262 2.7e-264	WD0892 3.6e-104
gi|3860765|gnl|PID|e1342509	RC0263		Absent in Wolbachia	unknown	Protein fate	RC0263 5.9e-56	no hit
gi|3860766|gnl|PID|e1342510	RC0264	WD1103	Ortholog	RIBONUCLEASE HII (rnhB)	Transcription	RC0264 6.1e-77	WD1103 5.4e-37
gi|3860767|gnl|PID|e1342511	RC0266	WD0839	Ortholog	EXCINUCLEASE ABC SUBUNIT B (uvrB)	DNA metabolism	RC0266 1.8e-315	WD0839 8.0e-210
gi|3860768|gnl|PID|e1342512	RC0267	WD0758	Ortholog	GLUTAREDOXIN 3 (grxC1)	Unclassified	RC0267 2.7e-42	WD0758 6.5e-18
gi|3860769|gnl|PID|e1342513	RC0270		Absent in Wolbachia	MITOCHONDRIAL TRANSPORTER ATM1 PRECURSOR (atm1)	Protein synthesis	RC0270 1.3e-67	WD0616 2.7e-67
gi|3860770|gnl|PID|e1342514	RC0273	WD1202	Ortholog	DNA GYRASE SUBUNIT A (gyrA)	DNA metabolism	RC0273 0.0	WD1202 6.6e-254
gi|3860771|gnl|PID|e1342515			R. prowazekii specific	unknown	No TIGR role category	no hit	no hit
gi|3860772|gnl|PID|e1342516	RC0278	WD0165	Ortholog	METHIONYL-TRNA DEFORMYLASE (def)	Protein fate	RC0278 4.7e-70	WD0165 2.2e-33
gi|3860773|gnl|PID|e1342517	RC0279	WD0866	Ortholog	METHIONYL-TRNA FORMYLTRANSFERASE (fmt)	Protein synthesis	RC0279 6.2e-139	WD0866 5.4e-46
gi|3860774|gnl|PID|e1342518	RC0282		Absent in Wolbachia	PUTATIVE ATPASE N2B (n2B)	Transport and binding proteins	RC0282 5.3e-126	no hit
gi|3860775|gnl|PID|e1342519	RC0283		Absent in Wolbachia	S-ADENOSYLMETHIONINE:tRNA RIBOSYLTRANSFERASE-ISOMERASE (queA)	Protein synthesis	RC0283 1.1e-148	no hit
gi|3860776|gnl|PID|e1342520	RC0286	WD0616	Ortholog	ABC TRANSPORTER ATP-BINDING PROTEIN (abcT3)	Transport and binding proteins	RC0286 5.8e-255	WD0616 3.5e-81
gi|3860777|gnl|PID|e1342521	RC0287		Absent in Wolbachia	unknown	Hypothetical proteins	RC0287 2.2e-40	no hit
gi|3860778|gnl|PID|e1342522	RC0288	WD0740	Ortholog	CYTOCHROME D UBIQUINOL OXIDASE SUBUNIT I (cydA)	Energy metabolism	RC0288 1.7e-200	WD0740 2.9e-134
gi|3860779|gnl|PID|e1342523	RC0289	WD0741	Ortholog	CYTOCHROME D UBIQUINOL OXIDASE SUBUNIT II (cydB)	Energy metabolism	RC0289 8.0e-139	WD0741 1.1e-95
gi|3860780|gnl|PID|e1342524	RC0292		Absent in Wolbachia	unknown	Central intermediary metabolism	RC0292 7.0e-124	no hit
gi|3860781|gnl|PID|e1342525	RC0293	WD0737	Ortholog	MITOCHONDRIAL PROTEASE (mpp)	Protein fate	RC0293 2.7e-186	WD0737 1.8e-77
gi|3860782|gnl|PID|e1342526	RC0294	WD1023	Ortholog	PHOSPHORIBOSYLAMINOIMIDAZOLE-SUCCINOCARBOXAMIDE SYNTHASE (purC)	Purines, pyrimidines, nucleosides, and nucleotides	RC0294 2.4e-114	WD1023 7.3e-42
gi|3860783|gnl|PID|e1342527	RC0296	WD0978	Ortholog	THREONYL-TRNA SYNTHETASE (thrS)	Protein synthesis	RC0296 0.0	WD0978 7.5e-214
gi|3860784|gnl|PID|e1342528	RC0304		Absent in Wolbachia	unknown	Hypothetical proteins	RC0304 1.3e-44	no hit
gi|3860785|gnl|PID|e1342529	RC0305		Absent in Wolbachia	unknown	Hypothetical proteins	RC0305 1.6e-53	no hit
gi|3860786|gnl|PID|e1342530	RC0306	WD0068	Ortholog	OUTER MEMBRANE PROTEIN TOLC PRECURSOR (tolC)	Cell envelope	RC0306 2.7e-177	WD0068 2.2e-23
gi|3860787|gnl|PID|e1342531	RC0307	WD0069	Ortholog	unknown	Hypothetical proteins	RC0307 4.7e-54	WD0069 5.9e-08
gi|3860789|gnl|PID|e1342533	RC0308		Absent in Wolbachia	unknown	Hypothetical proteins	RC0308 6.0e-118	no hit
gi|3860790|gnl|PID|e1342534	RC0309		Absent in Wolbachia	DNA GYRASE SUBUNIT B (gyrB1)	DNA metabolism	RC0309 0.0	WD0112 4.8e-111
gi|3860791|gnl|PID|e1342535	RC0310		Absent in Wolbachia	TAIL-SPECIFIC PROTEASE PRECURSOR (ctp)	Protein fate	RC0310 4.1e-190	no hit
gi|3860792|gnl|PID|e1342536	RC0311	WD1284	Ortholog	HISTIDINE KINASE SENSOR PROTEIN (barA)	Regulatory functions	RC0311 1.6e-218	WD1284 3.2e-50
gi|3860793|gnl|PID|e1342537	RC0312		Absent in Wolbachia	unknown	Hypothetical proteins	RC0312 9.8e-86	no hit
gi|3860794|gnl|PID|e1342538	RC0313		Absent in Wolbachia	unknown	Hypothetical proteins	RC0313 2.4e-75	no hit
gi|3860795|gnl|PID|e1342539	RC0314	WD0750	Ortholog	unknown	Energy metabolism	RC0314 7.2e-177	WD0750 1.2e-13
gi|3860796|gnl|PID|e1342540	RC0315	WD0067	Ortholog	50S RIBOSOMAL PROTEIN L13 (rplM)	Protein synthesis	RC0315 4.8e-77	WD0067 2.9e-47
gi|3860797|gnl|PID|e1342541	RC0316	WD0066	Ortholog	30S RIBOSOMAL PROTEIN S9 (rpsI)	Unclassified	RC0316 6.6e-64	WD0066 8.2e-34
gi|3860798|gnl|PID|e1342542	RC0320	WD1119	Ortholog	INVASION PROTEIN A (invA)	Regulatory functions	RC0320 1.4e-79	WD1119 8.6e-39
gi|3860799|gnl|PID|e1342543	RC0321	WD0221	Ortholog	unknown	Regulatory functions	RC0321 2.2e-214	WD0221 1.0e-99
gi|3860800|gnl|PID|e1342544	RC0322	WD1281	Ortholog	ELONGATION FACTOR P (efp)	Protein synthesis	RC0322 6.7e-87	WD1281 3.2e-39
gi|3860801|gnl|PID|e1342545	RC0323	WD1280	Ortholog	EXTRAGENIC SUPPRESSOR PROTEIN SUHB (suhB)	Central intermediary metabolism	RC0323 4.3e-108	WD1280 1.5e-16
gi|3860802|gnl|PID|e1342546	RC0324	WD0715	Ortholog	unknown	Hypothetical proteins	RC0324 1.6e-46	WD0715 2.3e-15
gi|3860803|gnl|PID|e1342547	RC0325	WD1049	Ortholog	unknown	Fatty acid and phospholipid metabolism	RC0325 9.9e-109	WD1049 1.2e-46
gi|3860804|gnl|PID|e1342548	RC0326	WD1048	Ortholog	CDP-DIACYLGLYCEROL--SERINE O-PHOSPHATIDYLTRANSFERASE (pssA)	Fatty acid and phospholipid metabolism	RC0326 5.6e-83	WD1048 8.7e-30
gi|3860805|gnl|PID|e1342549	RC0327		Absent in Wolbachia	MULTIDRUG RESISTANCE PROTEIN A (emrA)	Cellular processes	RC0327 5.0e-137	no hit
gi|3860806|gnl|PID|e1342550	RC0328		Absent in Wolbachia	unknown	Hypothetical proteins	RC0328 2.5e-23	no hit
gi|3860807|gnl|PID|e1342551	RC0329		Absent in Wolbachia	BOLA PROTEIN HOMOLOG (bolA)	Regulatory functions	RC0329 4.5e-33	WD0926 3.4e-05
gi|3860808|gnl|PID|e1342552	RC0330		Absent in Wolbachia	unknown	Unclassified	RC0330 2.3e-171	no hit
gi|3860809|gnl|PID|e1342553	RC0331	WD0495	Ortholog	UDP-N-ACETYLMURAMATE--ALANINE LIGASE (murC)	Cell envelope	RC0331 7.9e-219	WD0495 1.1e-68
gi|3860810|gnl|PID|e1342554	RC0332	WD0541	Ortholog	UDP-N-ACETYLENOLPYRUVOYLGLUCOSAMINE REDUCTASE (murB)	Cell envelope	RC0332 1.2e-133	WD0541 5.7e-58
gi|3860811|gnl|PID|e1342555	RC0333	WD0095	Ortholog	D-ALANINE--D-ALANINE LIGASE (ddlB)	Cell envelope	RC0333 6.6e-151	WD0095 2.2e-65
gi|3860812|gnl|PID|e1342556	RC0334	WD0096	Ortholog	CELL DIVISION PROTEIN FTSQ (ftsQ)	Unclassified	RC0334 3.8e-107	WD0096 4.3e-21
gi|3860813|gnl|PID|e1342557	RC0335	WD0166	Ortholog	CELL DIVISION PROTEIN FTSA (ftsA)	Cellular processes	RC0335 2.2e-191	WD0166 3.2e-48
gi|3860814|gnl|PID|e1342558	RC0336		Absent in Wolbachia	unknown	Hypothetical proteins	RC0336 2.8e-56	no hit
gi|3860815|gnl|PID|e1342559	RC0337	WD0803	Ortholog	CYTOCHROME C (cycM)	Energy metabolism	RC0337 1.6e-62	WD0803 1.5e-27
gi|3860816|gnl|PID|e1342560	RC0339		Absent in Wolbachia	UDP-3-O-[3-HYDROXYMYRISTOYL] N-ACETYLGLUCOSAMINE DEACETYLASE (lpxC)	Cell envelope	RC0339 6.0e-141	no hit
gi|3860817|gnl|PID|e1342561	RC0341		Absent in Wolbachia	unknown	Cell envelope	RC0341 4.5e-136	no hit
gi|3860818|gnl|PID|e1342562	RC0342	WD0929	Ortholog	RIBONUCLEASE E (rne)	Transcription	RC0342 5.5e-289	WD0929 2.6e-92
gi|3860819|gnl|PID|e1342563	RC0343	WD0432	Ortholog	CYTOCHROME C OXIDASE ASSEMBLY PROTEI (coxW)	Energy metabolism	RC0343 2.3e-86	WD0432 4.1e-32
gi|3860820|gnl|PID|e1342564	RC0344	WD0415	Ortholog	unknown	Protein synthesis	RC0344 5.3e-126	WD0415 7.5e-40
gi|3860821|gnl|PID|e1342565	RC0345		Absent in Wolbachia	PENICILLIN-BINDING PROTEIN 4* (pbpE)	Cell envelope	RC0345 1.0e-186	no hit
gi|3860822|gnl|PID|e1342566	RC0346		Absent in Wolbachia	EXODEOXYRIBONUCLEASE III (xthA1)	DNA metabolism	RC0346 1.8e-123	WD1001 6.2e-29
gi|3860823|gnl|PID|e1342567	RC0347	WD0416	Ortholog	PYRUVATE DEHYDROGENASE E1 COMPONENT, ALPHA SUBUNIT PRECURSOR (pdhA)	Central intermediary metabolism	RC0347 1.1e-150	WD0416 1.5e-103
gi|3860824|gnl|PID|e1342568	RC0348	WD0473	Ortholog	PYRUVATE DEHYDROGENASE E1 COMPONENT, BETA SUBUNIT PRECURSOR (pdhB)	Energy metabolism	RC0348 1.9e-144	WD0473 8.1e-98
gi|3860825|gnl|PID|e1342569	RC0349	WD0227	Ortholog	unknown	Unknown function	RC0349 2.3e-283	WD0227 4.5e-200
gi|3860826|gnl|PID|e1342570	RC0352	WD1084	Ortholog	unknown	Hypothetical proteins	RC0352 4.9e-84	WD1084 1.0e-10
gi|3860827|gnl|PID|e1342571	RC0353	WD0791	Ortholog	ISOCITRATE DEHYDROGENASE (icd)	Central intermediary metabolism	RC0353 1.9e-224	WD0791 1.8e-118
gi|3860828|gnl|PID|e1342572	RC0354		Absent in Wolbachia	unknown	Transport and binding proteins	RC0354 8.1e-27	WD1301 8.9e-05
gi|3860829|gnl|PID|e1342573	RC0355		Absent in Wolbachia	unknown	Hypothetical proteins	RC0355 1.7e-120	no hit
gi|3860830|gnl|PID|e1342574	RC0356		Absent in Wolbachia	HAEM EXPORTER PROTEIN B (ccmB)	Transport and binding proteins	RC0356 3.7e-54	no hit
gi|3860831|gnl|PID|e1342575	RC0357		Absent in Wolbachia	unknown	Hypothetical proteins	RC0357 3.2e-48	no hit
gi|3860832|gnl|PID|e1342576	RC0358	WD1201	Ortholog	CYTOCHROME B6-F COMPLEX IRON-SULFUR SUBUNIT (petA)	Energy metabolism	RC0358 2.2e-79	WD1201 1.0e-44
gi|3860833|gnl|PID|e1342577	RC0359	WD1071	Ortholog	CYTOCHROME B (petB)	Unclassified	RC0359 1.3e-175	WD1071 1.1e-141
gi|3860834|gnl|PID|e1342578	RC0360	WD1070	Ortholog	CYTOCHROME C1, HEME PROTEIN PRECURSOR (fbcH)	Energy metabolism	RC0360 3.1e-105	WD1070 3.8e-61
gi|3860835|gnl|PID|e1342579	RC0363		Absent in Wolbachia	HEAT SHOCK PROTEIN (hsp22)	Unclassified	RC0363 4.0e-57	no hit
gi|3860836|gnl|PID|e1342580	RC0368		Absent in Wolbachia	PEPTIDE CHAIN RELEASE FACTOR 2 (prfB)	Protein synthesis	RC0368 2.9e-148	WD0247 9.3e-42
gi|3860837|gnl|PID|e1342581	RC0369	WD0477	Ortholog	GTP-BINDING PROTEIN LEPA (lepA)	Unknown function	RC0369 6.8e-284	WD0477 1.8e-205
gi|3860838|gnl|PID|e1342582			R. prowazekii specific	unknown	Hypothetical proteins	no hit	no hit
gi|3860839|gnl|PID|e1342583			R. prowazekii specific	unknown	Hypothetical proteins	no hit	no hit
gi|3860840|gnl|PID|e1342584			R. prowazekii specific	unknown	Hypothetical proteins	no hit	no hit
gi|3860841|gnl|PID|e1342585	RC0376	WD1108	Ortholog	ROD SHAPE-DETERMINING PROTEIN RODA (rodA)	Cell envelope	RC0376 3.0e-139	WD1108 2.3e-52
gi|3860842|gnl|PID|e1342586	RC0377		Absent in Wolbachia	PROTEASE II (ptrB)	Protein fate	RC0377 5.1e-295	no hit
gi|3860843|gnl|PID|e1342587	RC0378	WD1081	Ortholog	NADH DEHYDROGENASE I CHAIN N (nuoL3)	Central intermediary metabolism	RC0378 1.3e-152	WD1081 1.5e-15
gi|3860844|gnl|PID|e1342588	RC0381	WD0816	Ortholog	NADH DEHYDROGENASE I CHAIN L (nuoL2)	Central intermediary metabolism	RC0381 2.4e-178	WD0816 1.3e-42
gi|3860845|gnl|PID|e1342589	RC0382	WD1107	Ortholog	NADH DEHYDROGENASE I CHAIN N (nuoN2)	Central intermediary metabolism	RC0382 2.5e-142	WD1107 1.5e-41
gi|3860846|gnl|PID|e1342590	RC0383	WD1299	Ortholog	unknown	Unclassified	RC0383 2.5e-41	WD1299 7.2e-19
gi|3860847|gnl|PID|e1342591	RC0384	WD1104	Ortholog	PROBABLE CONJUGAL TRANSFER PROTEIN TRBG PRECURSOR (trbG)	Regulatory functions	RC0384 5.8e-120	WD1104 5.4e-46
gi|3860848|gnl|PID|e1342592	RC0385		Absent in Wolbachia	VIRB8 PROTEIN (virB8)	Unclassified	RC0385 1.4e-84	no hit
gi|3860849|gnl|PID|e1342593	RC0386		Absent in Wolbachia	unknown	Hypothetical proteins	RC0386 1.1e-22	no hit
gi|3860850|gnl|PID|e1342594	RC0387	WD0004	Ortholog	unknown	Hypothetical proteins	RC0387 1.8e-109	WD0004 1.4e-29
gi|3860851|gnl|PID|e1342595	RC0388	WD0005	Ortholog	VIRB9 PROTEIN PRECURSOR (virB9)	Unclassified	RC0388 2.7e-74	WD0005 2.9e-22
gi|3860852|gnl|PID|e1342596	RC0389	WD0006	Ortholog	VIRB10 PROTEIN (virB10)	Unclassified	RC0389 4.9e-171	WD0006 4.6e-28
gi|3860853|gnl|PID|e1342597	RC0390	WD0007	Ortholog	VIRB11 PROTEIN (virB11)	Unclassified	RC0390 9.1e-154	WD0007 8.0e-107
gi|3860854|gnl|PID|e1342598	RC0391	WD0008	Ortholog	VIRD4 PROTEIN (virD4)	Unclassified	RC0391 4.5e-294	WD0008 5.9e-198
gi|3860855|gnl|PID|e1342599	RC0392		Absent in Wolbachia	GUANOSINE PENTAPHOSPHATE PHOSPHOHYDROLASE (gppA)	Regulatory functions	RC0392 8.6e-229	no hit
gi|3860856|gnl|PID|e1342600	RC0398		Absent in Wolbachia	unknown	Hypothetical proteins	RC0398 4.4e-99	no hit
gi|3860857|gnl|PID|e1342601	RC0399		Absent in Wolbachia	unknown	Hypothetical proteins	RC0399 8.3e-128	no hit
gi|3860858|gnl|PID|e1342602	RC0400		Absent in Wolbachia	CYSQ PROTEIN (cysQ)	Unclassified	RC0400 2.6e-117	no hit
gi|3860859|gnl|PID|e1342603	RC0401	WD0190	Ortholog	DNA MISMATCH REPAIR PROTEIN MUTS (mutS)	DNA metabolism	RC0401 0.0	WD0190 1.5e-174
gi|3860860|gnl|PID|e1342604	RC0402		Absent in Wolbachia	GALACTOSE-6-PHOSPHATE ISOMERASE LACB SUBUNIT (lacA)	Energy metabolism	RC0402 5.0e-66	WD0350 7.3e-26
gi|3860861|gnl|PID|e1342605	RC0403		Absent in Wolbachia	OUTER MEMBRANE ANTIGENIC LIPOPROTEIN B PRECURSOR (nlpD)	Cell envelope	RC0403 6.7e-71	no hit
gi|3860862|gnl|PID|e1342606	RC0405	WD1198	Ortholog	THY1 PROTEIN (thyA)	Purines, pyrimidines, nucleosides, and nucleotides	RC0405 3.5e-136	WD1198 6.0e-86
gi|3860863|gnl|PID|e1342607	RC0406	WD0038	Ortholog	TOLB PROTEIN PRECURSOR (tolB)	Cellular processes	RC0406 5.0e-201	WD0038 2.4e-66
gi|3860864|gnl|PID|e1342608	RC0407	WD1064	Ortholog	RNA POLYMERASE SIGMA-32 FACTOR (rpoH)	DNA metabolism	RC0407 6.0e-141	WD1064 3.3e-62
gi|3860865|gnl|PID|e1342609	RC0408	WD0949	Ortholog	CYTOCHROME C OXIDASE ASSEMBLY PROTEIN COX11 (cox11)	Unclassified	RC0408 3.4e-76	WD0949 1.7e-35
gi|3860866|gnl|PID|e1342610	RC0409		Absent in Wolbachia	unknown	Hypothetical proteins	RC0409 1.2e-142	no hit
gi|3860867|gnl|PID|e1342611	RC0410	WD1259	Ortholog	unknown	Protein synthesis	RC0410 3.9e-169	WD1259 2.0e-94
gi|3860868|gnl|PID|e1342612	RC0411		Absent in Wolbachia	CATIONIC AMINO ACID TRANSPORTER-1 (atrc1)	Transport and binding proteins	RC0411 3.4e-202	WD0957 1.1e-06
gi|3860869|gnl|PID|e1342613	RC0412	WD1076	Ortholog	HISTIDYL-TRNA SYNTHETASE (hisS)	Protein synthesis	RC0412 1.5e-176	WD1076 2.6e-85
gi|3860870|gnl|PID|e1342614	RC0422		Absent in Wolbachia	TOLQ PROTEIN (tolQ)	Unclassified	RC0422 1.0e-90	no hit
gi|3860871|gnl|PID|e1342615	RC0423		Absent in Wolbachia	TOLR PROTEIN (tolR)	Unclassified	RC0423 5.4e-46	no hit
gi|3860872|gnl|PID|e1342616			R. prowazekii specific	unknown	No TIGR role category	no hit	no hit
gi|3860873|gnl|PID|e1342617	RC0427		Absent in Wolbachia	PROLINE/BETAIN TRANSPORTER (proP2)	Transport and binding proteins	RC0427 7.7e-228	WD0168 4.3e-28
gi|3860874|gnl|PID|e1342618	RC0428	WD0649	Ortholog	ALKALINE PROTEASE SECRETION PROTEIN APRE (aprE)	Protein fate	RC0428 1.3e-239	WD0649 2.6e-69
gi|3860875|gnl|PID|e1342619	RC0429	WD0770	Ortholog	ALKALINE PROTEASE SECRETION ATP-BINDING PROTEIN APRD (aprD)	Transport and binding proteins	RC0429 1.1e-265	WD0770 4.0e-121
gi|3860876|gnl|PID|e1342620	RC0430	WD0954	Ortholog	ASPARTATE-SEMIALDEHYDE DEHYDROGENASE (asd)	Amino acid biosynthesis	RC0430 4.5e-152	WD0954 2.8e-79
gi|3860877|gnl|PID|e1342621	RC0431	WD1125	Ortholog	PROTEIN KINASE C INHIBITOR 1 (pkcI)	Unclassified	RC0431 1.8e-36	WD1125 3.6e-17
gi|3860878|gnl|PID|e1342622	RC0432		Absent in Wolbachia	unknown	Hypothetical proteins	RC0432 7.5e-40	no hit
gi|3860879|gnl|PID|e1342623	RC0433	WD1189	Ortholog	HEAT SHOCK PROTEIN HSLV (hslV)	Protein fate	RC0433 4.0e-80	WD1189 3.1e-50
gi|3860880|gnl|PID|e1342624	RC0434	WD1190	Ortholog	HEAT SHOCK PROTEIN HSLU (hslU)	Protein fate	RC0434 1.3e-209	WD1190 3.3e-124
gi|3860881|gnl|PID|e1342625	RC0440		Absent in Wolbachia	LIPID-A-DISACCHARIDE SYNTHASE (lpxB)	Cell envelope	RC0440 6.1e-143	no hit
gi|3860882|gnl|PID|e1342626	RC0442		Absent in Wolbachia	unknown	Hypothetical proteins	RC0442 1.7e-138	no hit
gi|3860883|gnl|PID|e1342627	RC0443		Absent in Wolbachia	CYAY PROTEIN (cyaY)	Unclassified	RC0443 9.9e-38	no hit
gi|3860884|gnl|PID|e1342628	RC0780	WD1206	Ortholog	unknown	Unknown function	RC0780 1.0e-26	WD1206 7.5e-24
gi|3860885|gnl|PID|e1342629	RC0448	WD0778	Ortholog	GLUTAMYL-TRNA SYNTHETASE (gltX1)	Protein synthesis	RC0448 4.6e-182	WD0778 4.1e-87
gi|3860886|gnl|PID|e1342630	RC0449	WD1133	Ortholog	DNA TOPOISOMERASE I (topA)	DNA metabolism	RC0449 0.0	WD1133 8.1e-201
gi|3860887|gnl|PID|e1342631	RC0451	WD0756	Ortholog	THIOREDOXIN PEROXIDASE 1 (tdpX1)	Energy metabolism	RC0451 2.7e-106	WD0756 4.1e-55
gi|3860888|gnl|PID|e1342632	RC0452		Absent in Wolbachia	unknown	Unclassified	RC0452 4.6e-143	WD0832 4.3e-06
gi|3860889|gnl|PID|e1342633	RC0454		Absent in Wolbachia	unknown	Cell envelope	RC0454 8.6e-245	no hit
gi|3860890|gnl|PID|e1342634	RC0455	WD0143	Ortholog	unknown	Hypothetical proteins	RC0455 2.9e-63	WD0143 9.8e-15
gi|3860891|gnl|PID|e1342635			R. prowazekii specific	unknown	Hypothetical proteins	no hit	no hit
gi|3860892|gnl|PID|e1342636	RC0456		Absent in Wolbachia	unknown	Hypothetical proteins	RC0456 4.6e-127	no hit
gi|3860893|gnl|PID|e1342637	RC0457		Absent in Wolbachia	CAPD PROTEIN (capD)	Unclassified	RC0457 8.0e-162	no hit
gi|3860894|gnl|PID|e1342638	RC0458		Absent in Wolbachia	PUTATIVE UDP-N-ACETYLGLUCOSAMINE 2-EPIMERASE (rffE)	Cell envelope	RC0458 1.2e-169	no hit
gi|3860895|gnl|PID|e1342639			R. prowazekii specific	unknown	Hypothetical proteins	no hit	no hit
gi|3860896|gnl|PID|e1342640			R. prowazekii specific	unknown	Cell envelope	RC0575 0.00094	no hit
gi|3860897|gnl|PID|e1342641			R. prowazekii specific	unknown	Hypothetical proteins	no hit	no hit
gi|3860898|gnl|PID|e1342642			R. prowazekii specific	unknown	Hypothetical proteins	no hit	no hit
gi|3860899|gnl|PID|e1342643	RC0461		Absent in Wolbachia	MINOR TEICHOIC ACIDS BIOSYNTHESIS PROTEIN GGAB (ggaB)	Cell envelope	RC0461 4.2e-94	no hit
gi|3860900|gnl|PID|e1342644			R. prowazekii specific	unknown	Cell envelope	no hit	no hit
gi|3860901|gnl|PID|e1342645	RC0462	WD0345	Paralog	unknown	Hypothetical proteins	RC0462 3.3e-133	WD0345 1.8e-06
gi|3860902|gnl|PID|e1342646	RC0463		Absent in Wolbachia	unknown	Hypothetical proteins	RC0463 7.3e-113	no hit
gi|3860903|gnl|PID|e1342647	RC0464	WD0802	Ortholog	unknown	Hypothetical proteins	RC0464 6.4e-121	WD0802 2.0e-48
gi|3860904|gnl|PID|e1342648	RC0465		Absent in Wolbachia	CAPM PROTEIN (capM1)	Unclassified	RC0465 9.9e-196	no hit
gi|3860905|gnl|PID|e1342649	RC0468	WD0388	Ortholog	30S RIBOSOMAL PROTEIN S4 (rpsD)	Protein synthesis	RC0468 1.2e-103	WD0388 6.0e-47
gi|3860906|gnl|PID|e1342650	RC0469	WD0302	Ortholog	CYTOCHROME C OXIDASE ASSEMBLY FACTOR (ctaB)	Biosynthesis of cofactors, prosthetic groups, and carriers	RC0469 4.5e-120	WD0302 1.8e-61
gi|3860907|gnl|PID|e1342651	RC0472		Absent in Wolbachia	OUTER MEMBRANE ASSEMBLY PROTEIN (asmA)	Cell envelope	RC0472 1.1e-285	no hit
gi|3860908|gnl|PID|e1342652	RC0473	WD1282	Ortholog	unknown	Unclassified	RC0473 7.2e-74	WD1282 8.6e-23
gi|3860909|gnl|PID|e1342653	RC0474	WD1011	Ortholog	unknown	Hypothetical proteins	RC0474 0.0	WD1011 3.7e-20
gi|3860910|gnl|PID|e1342654	RC0475		Absent in Wolbachia	EXODEOXYRIBONUCLEASE SMALL SUBUNIT (xseB)	DNA metabolism	RC0475 7.4e-33	no hit
gi|3860911|gnl|PID|e1342655	RC0480	WD1110	Ortholog	DNA-3-METHYLADENINE GLYCOSIDASE (mpg)	DNA metabolism	RC0480 3.2e-71	WD1110 1.7e-35
gi|3860912|gnl|PID|e1342656			R. prowazekii specific	unknown	No TIGR role category	no hit	no hit
gi|3860913|gnl|PID|e1342657	RC0481	WD0734	Ortholog	NADH DEHYDROGENASE I CHAIN E (nuoE)	Energy metabolism	RC0481 1.7e-74	WD0734 2.4e-43
gi|3860914|gnl|PID|e1342658	RC0482	WD0560	Ortholog	NADH DEHYDROGENASE I CHAIN D (nuoD)	Energy metabolism	RC0482 6.9e-188	WD0560 5.9e-150
gi|3860915|gnl|PID|e1342659	RC0483	WD1122	Ortholog	NADH DEHYDROGENASE I CHAIN C (nuoC)	Energy metabolism	RC0483 2.8e-72	WD1122 6.4e-34
gi|3860916|gnl|PID|e1342660	RC0484	WD1123	Ortholog	NADH DEHYDROGENASE I CHAIN B (nuoB)	Energy metabolism	RC0484 9.5e-88	WD1123 4.2e-62
gi|3860917|gnl|PID|e1342661	RC0485	WD1124	Ortholog	NADH DEHYDROGENASE I CHAIN A (nuoA)	Energy metabolism	RC0485 5.6e-51	WD1124 2.1e-28
gi|3860918|gnl|PID|e1342662	RC0486		Absent in Wolbachia	unknown	Hypothetical proteins	RC0486 2.6e-117	no hit
gi|3860919|gnl|PID|e1342663	RC0487		Absent in Wolbachia	unknown	Hypothetical proteins	RC0487 1.3e-60	no hit
gi|3860920|gnl|PID|e1342664	RC0491	WD1148	Ortholog	INTEGRASE/RECOMBINASE XERD (xerD)	Other categories	RC0491 3.1e-137	WD1148 1.6e-46
gi|3860921|gnl|PID|e1342665			R. prowazekii specific	unknown	Hypothetical proteins	no hit	no hit
gi|3860922|gnl|PID|e1342666	RC0492		Absent in Wolbachia	unknown	Hypothetical proteins	RC0492 1.9e-43	no hit
gi|3860923|gnl|PID|e1342667	RC0493		Absent in Wolbachia	unknown	Hypothetical proteins	RC0493 8.8e-156	no hit
gi|3860924|gnl|PID|e1342668	RC0494	WD0085	Ortholog	PUTATIVE ENOYL-[ACYL-CARRIER-PROTEIN] REDUCTASE (fabI)	Energy metabolism	RC0494 1.9e-128	WD0085 3.5e-81
gi|3860925|gnl|PID|e1342669	RC0495		Absent in Wolbachia	APOLIPOPROTEIN N-ACYLTRANSFERASE (lnt)	Protein fate	RC0495 1.7e-225	no hit
gi|3860926|gnl|PID|e1342670	RC0498		Absent in Wolbachia	unknown	Hypothetical proteins	RC0498 2.4e-130	no hit
gi|3860927|gnl|PID|e1342671	RC0499		Absent in Wolbachia	unknown	Hypothetical proteins	RC0499 2.6e-78	no hit
gi|3860928|gnl|PID|e1342672	RC0500		Absent in Wolbachia	ABC TRANSPORTER ATP-BINDING PROTEIN (potG)	Transport and binding proteins	RC0500 7.6e-102	WD0707 5.1e-18
gi|3860929|gnl|PID|e1342673	RC0504	WD1099	Paralog	unknown	Energy metabolism	RC0504 8.6e-55	WD1099 2.3e-06
gi|3860930|gnl|PID|e1342674	RC0505	WD0860	Ortholog	LYSYL-tRNA SYNTHETASE (lysS)	Protein synthesis	RC0505 2.2e-253	WD0860 2.7e-154
gi|3860931|gnl|PID|e1342675	RC0506		Absent in Wolbachia	unknown	Hypothetical proteins	RC0506 9.9e-125	no hit
gi|3860932|gnl|PID|e1342676	RC0507	WD0488	Ortholog	MALIC ENZYME (tme)	Regulatory functions	RC0507 0.0	WD0488 1.6e-126
gi|3860933|gnl|PID|e1342677			R. prowazekii specific	PROTEIN TRANSPORT PROTEIN SEC7 (sec7)	Transport and binding proteins	RC0509 0.00024	no hit
gi|3860934|gnl|PID|e1342678	RC0512		Absent in Wolbachia	PROLINE/BETAINE TRANSPORTER (proP3)	Transport and binding proteins	RC0512 9.0e-147	WD0168 5.1e-25
gi|3860935|gnl|PID|e1342679	RC0520	WD1121	Ortholog	MALATE DEHYDROGENASE (mdh)	Energy metabolism	RC0520 1.4e-125	WD1121 6.5e-89
gi|3860936|gnl|PID|e1342680	RC0522		Absent in Wolbachia	ADP,ATP CARRIER PROTEIN (tlc2)	Transport and binding proteins	RC0522 3.8e-226	no hit
gi|3860937|gnl|PID|e1342681	RC0523	WD0468	Ortholog	CTP SYNTHASE (pyrG)	Purines, pyrimidines, nucleosides, and nucleotides	RC0523 4.7e-228	WD0468 9.7e-134
gi|3860938|gnl|PID|e1342682	RC0524		Absent in Wolbachia	3-DEOXY-MANNO-OCTULOSONATE CYTIDYLYLTRANSFERASE (kdsB)	Cell envelope	RC0524 1.8e-93	no hit
gi|3860939|gnl|PID|e1342683	RC0526	WD0315	Ortholog	unknown	Hypothetical proteins	RC0526 8.3e-144	WD0315 1.2e-30
gi|3860940|gnl|PID|e1342684	RC0527		Absent in Wolbachia	GTP CYCLOHYDROLASE I (folE)	Biosynthesis of cofactors, prosthetic groups, and carriers	RC0527 6.7e-87	no hit
gi|3860941|gnl|PID|e1342685	RC0528	WD0813	Ortholog	PROLYL-TRNA SYNTHETASE (proS)	Protein synthesis	RC0528 1.8e-203	WD0813 2.7e-129
gi|3860942|gnl|PID|e1342686	RC0531	WD1113	Ortholog	HOLLIDAY JUNCTION DNA HELICASE RUVA (ruvA)	DNA metabolism	RC0531 9.1e-83	WD1113 1.0e-28
gi|3860943|gnl|PID|e1342687	RC0533	WD1112	Ortholog	HOLLIDAY JUNCTION DNA HELICASE RUVB (ruvB)	DNA metabolism	RC0533 5.4e-156	WD1112 3.0e-84
gi|3860944|gnl|PID|e1342688	RC0534		Absent in Wolbachia	PROBABLE TRANSPORT ATP-BINDING PROTEIN MSBA (msbA1)	Transport and binding proteins	RC0534 8.0e-210	WD0400 3.7e-38
gi|3860945|gnl|PID|e1342689			R. prowazekii specific	unknown	Transport and binding proteins	RC0534 2.3e-52	WD0616 6.3e-23
gi|3860946|gnl|PID|e1342690	RC0536	WD0098	Ortholog	PENICILLIN-BINDING PROTEIN DACF PRECURSOR (dacF)	Cell envelope	RC0536 6.4e-121	WD0098 1.1e-36
gi|3860947|gnl|PID|e1342691	RC0537	WD0496	Ortholog	RARE LIPOPROTEIN A PRECURSOR (rlpA)	Unclassified	RC0537 1.5e-82	WD0496 5.7e-26
gi|3860948|gnl|PID|e1342692	RC0538	WD0321	Ortholog	unknown	Cell envelope	RC0538 6.8e-78	WD0321 3.1e-25
gi|3860949|gnl|PID|e1342693	RC0539		Absent in Wolbachia	unknown	Cellular processes	RC0539 6.6e-64	no hit
gi|3860950|gnl|PID|e1342694	RC0540		Absent in Wolbachia	unknown	Transport and binding proteins	RC0540 2.9e-109	no hit
gi|3860951|gnl|PID|e1342695	RC0541		Absent in Wolbachia	unknown	Hypothetical proteins	RC0541 1.1e-45	no hit
gi|3860952|gnl|PID|e1342696	RC0542		Absent in Wolbachia	unknown	Hypothetical proteins	RC0542 1.6e-133	no hit
gi|3860953|gnl|PID|e1342697	RC0543	WD0053	Ortholog	unknown	Energy metabolism	RC0543 8.4e-96	WD0053 3.1e-18
gi|3860954|gnl|PID|e1342698	RC0544		Absent in Wolbachia	THIOL:DISULFIDE INTERCHANGE PROTEIN TLPA (tlpA)	Protein fate	RC0544 3.6e-88	no hit
gi|3860955|gnl|PID|e1342699	RC0545		Absent in Wolbachia	POSSIBLE PROTEASE SOHB (sohB)	Cellular processes	RC0545 6.9e-117	no hit
gi|3860956|gnl|PID|e1342700	RC0546	WD0243	Ortholog	DEOXYURIDINE 5-TRIPHOSPHATE NUCLEOTIDOHYDROLASE (dut)	Purines, pyrimidines, nucleosides, and nucleotides	RC0546 6.6e-64	WD0243 5.6e-35
gi|3860957|gnl|PID|e1342701	RC0547		Absent in Wolbachia	PUTATIVE SOLUBLE LYTIC MUREIN TRANSGLYCOSYLASE PRECURSOR (slt)	Protein synthesis	RC0547 1.6e-284	no hit
gi|3860958|gnl|PID|e1342702	RC0548		Absent in Wolbachia	unknown	Hypothetical proteins	RC0548 1.8e-38	no hit
gi|3860959|gnl|PID|e1342703	RC0549	WD1015	Ortholog	unknown	Unclassified	RC0549 2.7e-129	WD1015 3.3e-46
gi|3860960|gnl|PID|e1342704	RC0550	WD0912	Ortholog	unknown	Hypothetical proteins	RC0550 9.5e-294	WD0912 1.9e-09
gi|3860961|gnl|PID|e1342705	RC0552		Absent in Wolbachia	unknown	Hypothetical proteins	RC0552 5.7e-97	WD0468 0.00086
gi|3860962|gnl|PID|e1342706	RC0553	WD0301	Ortholog	CYTOCHROME C OXIDASE POLYPEPTIDE I (coxA)	Energy metabolism	RC0553 2.2e-239	WD0301 8.9e-179
gi|3860963|gnl|PID|e1342707	RC0555	WD0300	Ortholog	CYTOCHROME C OXIDASE POLYPEPTIDE II (coxB)	Energy metabolism	RC0555 2.6e-124	WD0300 3.2e-55
gi|3860964|gnl|PID|e1342708	RC0557	WD0483	Ortholog	unknown	Protein fate	RC0557 1.2e-197	WD0483 7.4e-49
gi|3860965|gnl|PID|e1342709	RC0558	WD0760	Ortholog	LIPOPROTEIN SIGNAL PEPTIDASE (lspA)	Protein fate	RC0558 2.8e-88	WD0760 6.1e-22
gi|3860966|gnl|PID|e1342710	RC0559		Absent in Wolbachia	unknown	Cell envelope	RC0559 4.0e-25	no hit
gi|3860967|gnl|PID|e1342711	RC0560	WD0849	Ortholog	UDP-N-ACETYLMURAMOYLALANINE--D-GLUTAMATE LIGASE (murD)	Cell envelope	RC0560 4.4e-177	WD0849 1.5e-75
gi|3860968|gnl|PID|e1342712	RC0561	WD0394	Ortholog	CELL DIVISION PROTEIN FTSW (ftsW)	Cellular processes	RC0561 2.0e-156	WD0394 2.1e-60
gi|3860969|gnl|PID|e1342713	RC0562	WD0323	Ortholog	MURG PROTEIN (murG)	Cell envelope	RC0562 6.2e-155	WD0323 3.0e-45
gi|3860970|gnl|PID|e1342714	RC0563		Absent in Wolbachia	unknown	Hypothetical proteins	RC0563 2.9e-77	no hit
gi|3860971|gnl|PID|e1342715	RC0575	WD0613	Ortholog	CAPM PROTEIN (capM2)	Unclassified	RC0575 1.2e-144	WD0613 1.4e-08
gi|3860972|gnl|PID|e1342716	RC0579	WD1208	Ortholog	DIAMINOPIMELATE EPIMERASE (dapF)	Amino acid biosynthesis	RC0579 8.7e-117	WD1208 2.1e-28
gi|3860973|gnl|PID|e1342717	RC0580	WD0503	Ortholog	unknown	Central intermediary metabolism	RC0580 8.5e-190	WD0503 2.0e-110
gi|3860974|gnl|PID|e1342718	RC0581	WD0132	Ortholog	PHENYLALANYL-TRNA SYNTHETASE ALPHA CHAIN (pheS)	Protein synthesis	RC0581 6.7e-158	WD0132 1.4e-79
gi|3860975|gnl|PID|e1342719	RC0582	WD0425	Ortholog	PHENYLALANYL-TRNA SYNTHETASE BETA CHAIN (pheT)	Protein synthesis	RC0582 0.0	WD0425 1.1e-141
gi|3860976|gnl|PID|e1342720	RC0583	WD1067	Ortholog	DNA POLYMERASE III, BETA CHAIN (dnaN)	DNA metabolism	RC0583 3.3e-172	WD1067 9.5e-56
gi|3860977|gnl|PID|e1342721	RC0584		Absent in Wolbachia	unknown	Hypothetical proteins	RC0584 5.8e-65	no hit
gi|3860978|gnl|PID|e1342722	RC0585	WD0060	Ortholog	LEUCYL-TRNA SYNTHETASE (leuS)	Protein synthesis	RC0585 0.0	WD0060 2.4e-217
gi|3860979|gnl|PID|e1342723	RC0587	WD0878	Ortholog	unknown	DNA metabolism	RC0587 1.5e-98	WD0878 4.6e-56
gi|3860980|gnl|PID|e1342724	RC0588	WD0343	Ortholog	unknown	Hypothetical proteins	RC0588 3.0e-43	WD0343 2.8e-08
gi|3860981|gnl|PID|e1342725	RC0589	WD0526	Ortholog	PHOSPHATIDATE CYTIDYLYLTRANSFERASE (cdsA)	Fatty acid and phospholipid metabolism	RC0589 6.4e-82	WD0526 1.6e-23
gi|3860982|gnl|PID|e1342726	RC0590	WD0527	Ortholog	unknown	Biosynthesis of cofactors, prosthetic groups, and carriers	RC0590 1.9e-107	WD0527 1.7e-49
gi|3860983|gnl|PID|e1342727	RC0592		Absent in Wolbachia	OSMOLARITY SENSOR PROTEIN ENVZ (envZ)	Regulatory functions	RC0592 2.2e-171	WD1284 0.00045
gi|3860984|gnl|PID|e1342728	RC0593		Absent in Wolbachia	PETR PROTEIN (ompR)	Regulatory functions	RC0593 1.7e-90	WD0732 4.4e-19
gi|3860985|gnl|PID|e1342729	RC0594		Absent in Wolbachia	BRANCHED-CHAIN AMINO ACID AMINOTRANSFERASE (ilvE)	Amino acid biosynthesis	RC0594 8.9e-124	no hit
gi|3860986|gnl|PID|e1342730	RC0595	WD0775	Ortholog	DIHYDRODIPICOLINATE SYNTHASE (dapA)	Amino acid biosynthesis	RC0595 2.5e-126	WD0775 1.2e-27
gi|3860987|gnl|PID|e1342731	RC0596	WD0767	Ortholog	SMALL PROTEIN B HOMOLOG (smpB)	Protein synthesis	RC0596 2.3e-61	WD0767 5.8e-33
gi|3860988|gnl|PID|e1342732	RC0597	WD1312	Ortholog	unknown	Cell envelope	RC0597 3.7e-102	WD1312 9.2e-19
gi|3860989|gnl|PID|e1342733	RC0598	WD1209	Ortholog	SUCCINYL-COA LIGASE (sucD)	Energy metabolism	RC0598 5.8e-136	WD1209 1.8e-109
gi|3860990|gnl|PID|e1342734	RC0599	WD1210	Ortholog	SUCCINYL-COA SYNTHETASE BETA CHAIN (sucC)	Energy metabolism	RC0599 1.4e-171	WD1210 4.7e-102
gi|3860991|gnl|PID|e1342735	RC0604	WD0107	Paralog	unknown	Hypothetical proteins	RC0604 3.1e-89	WD0107 2.3e-06
gi|3860992|gnl|PID|e1342736	RC0606		Absent in Wolbachia	RIBOSOME-BINDING FACTOR A (rbfA)	Transcription	RC0606 2.3e-52	WD1317 2.1e-05
gi|3860993|gnl|PID|e1342737	RC0607		Absent in Wolbachia	unknown	Hypothetical proteins	RC0607 3.3e-62	WD0148 3.2e-09
gi|3860994|gnl|PID|e1342738	RC0608	WD0355	Ortholog	unknown	Hypothetical proteins	RC0608 2.2e-79	WD0355 3.1e-11
gi|3860995|gnl|PID|e1342739	RC0609	WD1180	Ortholog	RECOMBINATION PROTEIN RECR (recR)	DNA metabolism	RC0609 1.3e-90	WD1180 6.8e-46
gi|3860996|gnl|PID|e1342740			R. prowazekii specific	unknown	Hypothetical proteins	no hit	no hit
gi|3860997|gnl|PID|e1342741	RC0612	WD0871	Ortholog	unknown	Unclassified	RC0612 6.4e-114	WD0871 1.1e-40
gi|3860998|gnl|PID|e1342742	RC0613	WD0039	Ortholog	unknown	Unclassified	RC0613 5.2e-270	WD0039 4.0e-128
gi|3860999|gnl|PID|e1342743	RC0615	WD0731	Ortholog	GLYCEROL-3-PHOSPHATE DEHYDROGENASE (gpsA)	Energy metabolism	RC0615 5.8e-120	WD0731 1.1e-29
gi|3861000|gnl|PID|e1342744	RC0616	WD0249	Ortholog	unknown	Hypothetical proteins	RC0616 1.2e-133	WD0249 6.8e-46
gi|3861001|gnl|PID|e1342745	RC0617		Absent in Wolbachia	unknown	Unknown function	RC0617 1.1e-143	no hit
gi|3861002|gnl|PID|e1342746	RC0618	WD0755	Ortholog	THIOREDOXIN REDUCTASE (trxB1)	Energy metabolism	RC0618 3.4e-138	WD0755 3.7e-86
gi|3861003|gnl|PID|e1342747	RC0623		Absent in Wolbachia	GLYCOSYL TRANSFERASE (lgtD)	Central intermediary metabolism	RC0623 7.6e-118	no hit
gi|3861004|gnl|PID|e1342748	RC0624	WD0963	Ortholog	DNA HELICASE II (uvrD)	DNA metabolism	RC0624 5.1e-295	WD0963 1.4e-134
gi|3861005|gnl|PID|e1342749	RC0627		Absent in Wolbachia	unknown	Hypothetical proteins	RC0627 3.9e-178	no hit
gi|3861006|gnl|PID|e1342750	RC0628		Absent in Wolbachia	THREONINE DEHYDRATASE (tdcB)	Amino acid biosynthesis	RC0628 3.8e-148	no hit
gi|3861007|gnl|PID|e1342751	RC0629	WD0317	Ortholog	ATP-DEPENDENT PROTEASE LA (lon)	Protein fate	RC0629 0.0	WD0317 3.2e-183
gi|3861008|gnl|PID|e1342752	RC1273		Absent in Wolbachia	CELL SURFACE ANTIGEN (sca3)	Cell envelope	RC1273 9.9e-120	no hit
gi|3861009|gnl|PID|e1342753	RC0744		Absent in Wolbachia	unknown	Unclassified	RC0744 9.4e-152	no hit
gi|3861010|gnl|PID|e1342754	RC0680	WD0133	Ortholog	UDP-N-ACETYLGLUCOSAMINE PYROPHOSPHORYLASE (glmU)	Purines, pyrimidines, nucleosides, and nucleotides	RC0680 8.0e-107	WD0133 2.7e-26
gi|3861011|gnl|PID|e1342755	RC0681	WD0484	Ortholog	unknown	Hypothetical proteins	RC0681 4.0e-96	WD0484 6.1e-45
gi|3861012|gnl|PID|e1342756	RC0682		Absent in Wolbachia	RIBOSOMAL PROTEIN L36 (rpmJ)	Protein synthesis	RC0682 1.7e-10	WD0342 4.3e-05
gi|3861013|gnl|PID|e1342757	RC0686		Absent in Wolbachia	unknown	Protein synthesis	RC0686 2.7e-99	no hit
gi|3861014|gnl|PID|e1342758	RC0687		Absent in Wolbachia	unknown	Hypothetical proteins	RC0687 5.5e-60	no hit
gi|3861015|gnl|PID|e1342759	RC0692		Absent in Wolbachia	unknown	Hypothetical proteins	RC0692 7.3e-97	no hit
gi|3861016|gnl|PID|e1342760	RC0693	WD0751	Ortholog	DIHYDROLIPOAMIDE DEHYDROGENASE PRECURSOR (pdhD)	Energy metabolism	RC0693 3.4e-202	WD0751 4.8e-109
gi|3861017|gnl|PID|e1342761	RC0694	WD1268	Ortholog	unknown	Unknown function	RC0694 7.9e-68	WD1268 1.6e-12
gi|3861018|gnl|PID|e1342762	RC0696	WD0186	Ortholog	RIBONUCLEASE D (rnd)	Transcription	RC0696 1.3e-120	WD0186 3.1e-34
gi|3861019|gnl|PID|e1342763	RC0697		Absent in Wolbachia	unknown	Unclassified	RC0697 7.5e-127	no hit
gi|3861020|gnl|PID|e1342764	RC0698	WD0309	Ortholog	unknown	Hypothetical proteins	RC0698 2.2e-97	WD0309 2.8e-24
gi|3861021|gnl|PID|e1342765	RC0702		Absent in Wolbachia	ALKALINE PHOSPHATASE SYNTHESIS SENSOR PROTEIN PHOR (phoR)	Central intermediary metabolism	RC0702 1.8e-237	WD1284 1.9e-14
gi|3861022|gnl|PID|e1342766	RC0706	WD0542	Ortholog	PORPHOBILINOGEN DEAMINASE (hemC)	Biosynthesis of cofactors, prosthetic groups, and carriers	RC0706 5.8e-120	WD0542 3.0e-45
gi|3861023|gnl|PID|e1342767	RC0710	WD0801	Ortholog	TRYPTOPHANYL-TRNA SYNTHETASE (trpS)	Protein synthesis	RC0710 3.3e-156	WD0801 3.1e-82
gi|3861024|gnl|PID|e1342768	RC0711	WD1149	Ortholog	POSSIBLE 1-ACYL-SN-GLYCEROL-3-PHOSPHATE ACYLTRANSFERASE (plsC)	Fatty acid and phospholipid metabolism	RC0711 1.5e-114	WD1149 2.5e-25
gi|3861025|gnl|PID|e1342769	RC0712		Absent in Wolbachia	unknown	Hypothetical proteins	RC0712 5.4e-53	no hit
gi|3861026|gnl|PID|e1342770	RC0713	WD0706	Ortholog	unknown	Hypothetical proteins	RC0713 5.0e-114	WD0706 8.8e-53
gi|3861027|gnl|PID|e1342771	RC0714		Absent in Wolbachia	unknown	Hypothetical proteins	RC0714 4.9e-123	no hit
gi|3861028|gnl|PID|e1342772	RC0715		Absent in Wolbachia	unknown	Hypothetical proteins	RC0715 3.1e-50	no hit
gi|3861029|gnl|PID|e1342773	RC0716		Absent in Wolbachia	unknown	Unclassified	RC0716 5.2e-71	no hit
gi|3861030|gnl|PID|e1342774	RC0718		Absent in Wolbachia	AMPG PROTEIN (ampG1)	Unclassified	RC0718 4.3e-115	no hit
gi|3861031|gnl|PID|e1342775	RC0721		Absent in Wolbachia	LIPOPOLYSACCHARIDE 1,2-GLUCOSYLTRANSFERASE (rfaJ)	Cell envelope	RC0721 1.1e-28	no hit
gi|3861032|gnl|PID|e1342776	RC0722		Absent in Wolbachia	ADP,ATP CARRIER PROTEIN (tlc3)	Transport and binding proteins	RC0722 7.0e-211	no hit
gi|3861034|gnl|PID|e1342778	RC0724	WD0799	Ortholog	OCTAPRENYL-DIPHOSPHATE SYNTHASE (ispB)	Biosynthesis of cofactors, prosthetic groups, and carriers	RC0724 1.0e-145	WD0799 2.0e-48
gi|3861035|gnl|PID|e1342779	RC0725	WD1008	Ortholog	unknown	Protein fate	RC0725 8.4e-238	WD1008 9.6e-95
gi|3861036|gnl|PID|e1342780	RC0726	WD0957	Ortholog	PUTRESCINE-ORNITHINE ANTIPORTER (potE)	Transport and binding proteins	RC0726 3.9e-178	WD0957 8.5e-103
gi|3861037|gnl|PID|e1342781	RC0728	WD0890	Ortholog	HESB PROTEIN (hesB2)	Unclassified	RC0728 2.5e-41	WD0890 2.6e-14
gi|3861038|gnl|PID|e1342782	RC0729	WD0889	Ortholog	NIFU PROTEIN (nifU)	Unclassified	RC0729 3.4e-60	WD0889 2.5e-48
gi|3861039|gnl|PID|e1342783	RC0730	WD0997	Ortholog	NIFS PROTEIN HOMOLOG (spl1)	Unclassified	RC0730 3.4e-202	WD0997 3.5e-145
gi|3861040|gnl|PID|e1342784	RC0731	WD0705	Ortholog	NIFS PROTEIN HOMOLOG (spl1)	Regulatory functions	RC0731 3.8e-139	WD0705 7.2e-58
gi|3861041|gnl|PID|e1342785	RC0732		Absent in Wolbachia	unknown	Hypothetical proteins	RC0732 1.4e-13	no hit
gi|3861042|gnl|PID|e1342786	RC0736		Absent in Wolbachia	unknown	Hypothetical proteins	RC0736 9.2e-106	no hit
gi|3861043|gnl|PID|e1342787	RC0782	WD1058	Ortholog	unknown	Hypothetical proteins	RC0782 3.9e-114	WD1058 7.0e-44
gi|3861044|gnl|PID|e1342788	RC0783	WD0690	Ortholog	PYRUVATE,PHOSPHATE DIKINASE PRECURSOR (ppdK)	Unclassified	RC0783 0.0	WD0690 1.8e-221
gi|3861045|gnl|PID|e1342789	RC0678	WD0208	Ortholog	ERYTHROCYTE ADDUCIN ALPHA SUBUNIT (addA)	Unclassified	RC0678 9.0e-115	WD0208 2.2e-81
gi|3861046|gnl|PID|e1342790	RC0672		Absent in Wolbachia	unknown	Hypothetical proteins	RC0672 1.5e-98	no hit
gi|3861047|gnl|PID|e1342791	RC0671	WD1322	Ortholog	unknown	Amino acid biosynthesis	RC0671 4.9e-91	WD1322 3.8e-13
gi|3861048|gnl|PID|e1342792	RC0670	WD1292	Ortholog	unknown	Transcription	RC0670 9.8e-102	WD1292 4.0e-41
gi|3861049|gnl|PID|e1342793	RC0668	WD0254 WD0255 WD0508 WD0564 WD0622 WD0623 WD0626	Ortholog	unknown	Regulatory functions	RC0668 4.3e-60	WD0508 1.2e-07
gi|3861050|gnl|PID|e1342794	RC0667		Absent in Wolbachia	CELL SURFACE ANTIGEN (sca4)	Cell envelope	RC0667 2.2e-246	no hit
gi|3861051|gnl|PID|e1342795			R. prowazekii specific	unknown	Cellular processes	RC0667 1.0e-56	no hit
gi|3861052|gnl|PID|e1342796	RC0666		Absent in Wolbachia	ADP,ATP CARRIER PROTEIN (tlc4)	Transport and binding proteins	RC0666 2.7e-234	no hit
gi|3861053|gnl|PID|e1342797	RC0665		Absent in Wolbachia	TRNA PSEUDOURIDINE 55 SYNTHASE (truB)	Protein synthesis	RC0665 4.9e-68	no hit
gi|3861054|gnl|PID|e1342798			R. prowazekii specific	unknown	Cellular processes	RC0665 9.6e-40	no hit
gi|3861055|gnl|PID|e1342799	RC0664	WD0905	Ortholog	30S RIBOSOMAL PROTEIN S15 (rpsO)	Protein synthesis	RC0664 2.8e-33	WD0905 4.0e-18
gi|3861056|gnl|PID|e1342800	RC0663	WD0906	Ortholog	POLYRIBONUCLEOTIDE NUCLEOTIDYLTRANSFERASE (pnp)	Transcription	RC0663 3.2e-316	WD0906 2.7e-154
gi|3861057|gnl|PID|e1342801	RC0661		Absent in Wolbachia	KPSF PROTEIN (kpsF)	Cell envelope	RC0661 1.2e-133	no hit
gi|3861058|gnl|PID|e1342802	RC0660		Absent in Wolbachia	unknown	Hypothetical proteins	RC0660 3.1e-89	no hit
gi|3861059|gnl|PID|e1342803	RC0659		Absent in Wolbachia	unknown	Hypothetical proteins	RC0659 8.5e-48	no hit
gi|3861060|gnl|PID|e1342804	RC0658		Absent in Wolbachia	ABC TRANSPORTER ATP-BINDING PROTEIN (abcT2)	Transport and binding proteins	RC0658 2.7e-113	WD0990 3.1e-25
gi|3861061|gnl|PID|e1342805	RC0657	WD0695	Ortholog	PHOSPHOMANNOMUTASE (exoC)	Energy metabolism	RC0657 9.7e-150	WD0695 3.8e-52
gi|3861062|gnl|PID|e1342806	RC0656	WD0822	Ortholog	TRNA DELTA(2)-ISOPENTENYLPYROPHOSPHATE TRANSFERASE (miaA)	Protein synthesis	RC0656 3.0e-123	WD0822 1.6e-44
gi|3861063|gnl|PID|e1342807	RC0652		Absent in Wolbachia	unknown	Hypothetical proteins	RC0652 0.0	no hit
gi|3861064|gnl|PID|e1342808	RC0651	WD0212	Ortholog	RIBONUCLEOSIDE-DIPHOSPHATE REDUCTASE BETA CHAIN (nrdB)	Purines, pyrimidines, nucleosides, and nucleotides	RC0651 1.6e-165	WD0212 2.3e-125
gi|3861065|gnl|PID|e1342809	RC0647	WD0197	Ortholog	RIBONUCLEOSIDE-DIPHOSPHATE REDUCTASE ALPHA CHAIN (nrdA)	Purines, pyrimidines, nucleosides, and nucleotides	RC0647 5.4e-314	WD0197 6.4e-224
gi|3861066|gnl|PID|e1342810	RC0637	WD0982	Ortholog	THIOREDOXIN REDUCTASE (trxB2)	Energy metabolism	RC0637 7.4e-152	WD0982 7.3e-81
gi|3861067|gnl|PID|e1342811	RC0636	WD0555	Ortholog	METHYLENETETRAHYDROFOLATE DEHYDROGENASE (folD)	Biosynthesis of cofactors, prosthetic groups, and carriers	RC0636 8.0e-123	WD0555 8.6e-71
gi|3861068|gnl|PID|e1342812	RC0635	WD0466	Ortholog	unknown	Hypothetical proteins	RC0635 2.5e-57	WD0466 3.9e-43
gi|3861069|gnl|PID|e1342813	RC0634		Absent in Wolbachia	PROBABLE SIGMA(54) MODULATION PROTEIN (yhbH)	Transcription	RC0634 4.5e-65	no hit
gi|3861070|gnl|PID|e1342814	RC0746	WD0319	Ortholog	ATP-DEPENDENT CLP PROTEASE PROTEOLYTIC SUBUNIT (clpP)	Protein fate	RC0746 1.7e-97	WD0319 3.1e-73
gi|3861071|gnl|PID|e1342815	RC0747	WD1090	Ortholog	30S RIBOSOMAL PROTEIN S1 (rpsA)	Protein synthesis	RC0747 2.7e-280	WD1090 9.0e-99
gi|3861072|gnl|PID|e1342816	RC0748		Absent in Wolbachia	CYTIDYLATE KINASE (cmk)	Purines, pyrimidines, nucleosides, and nucleotides	RC0748 2.4e-91	no hit
gi|3861073|gnl|PID|e1342817	RC0757	WD1089	Paralog	unknown	Protein synthesis	RC0757 4.4e-35	WD1089 6.1e-06
gi|3861074|gnl|PID|e1342818	RC0758	WD0602	Ortholog	PROTEASE IV (sppA)	Protein fate	RC0758 1.9e-107	WD0602 3.1e-13
gi|3861075|gnl|PID|e1342819	RC0759	WD0795	Ortholog	TRANSCRIPTION TERMINATION FACTOR RHO (rho)	Transcription	RC0759 5.1e-215	WD0795 1.2e-142
gi|3861076|gnl|PID|e1342820	RC0760		Absent in Wolbachia	unknown	Hypothetical proteins	RC0760 1.6e-202	no hit
gi|3861077|gnl|PID|e1342821	RC0761	WD0312	Ortholog	SINGLE-STRANDED-DNA-SPECIFIC EXONUCLEASE RECJ (recJ)	DNA metabolism	RC0761 1.1e-267	WD0312 3.2e-135
gi|3861078|gnl|PID|e1342822	RC0762	WD0247	Ortholog	PEPTIDE CHAIN RELEASE FACTOR 1 (prfA)	Protein synthesis	RC0762 1.0e-147	WD0247 1.6e-92
gi|3861079|gnl|PID|e1342823	RC0764	WD1177	Ortholog	DIHYDROLIPOAMIDE ACETYLTRANSFERASE COMPONENT (pdhC)	Energy metabolism	RC0764 7.9e-171	WD1177 6.7e-87
gi|3861080|gnl|PID|e1342824	RC0765	WD0977	Ortholog	TRANSLATION INITIATION FACTOR IF-3 (infC)	Protein synthesis	RC0765 1.3e-74	WD0977 3.3e-37
gi|3861081|gnl|PID|e1342825	RC0766		Absent in Wolbachia	unknown	Hypothetical proteins	RC0766 2.4e-36	no hit
gi|3861082|gnl|PID|e1342826	RC0773	WD0970	Ortholog	BIOTIN-PROTEIN LIGASE (birA)	Protein fate	RC0773 1.1e-86	WD0970 2.4e-25
gi|3861083|gnl|PID|e1342827	RC0775		Absent in Wolbachia	unknown	Unclassified	RC0775 6.0e-86	no hit
gi|3861084|gnl|PID|e1342828	RC0778	WD0738	Ortholog	SUPEROXIDE DISMUTASE (sodB)	Cellular processes	RC0778 5.8e-104	WD0738 5.8e-49
gi|3861085|gnl|PID|e1342829	RC0779	WD1052	Ortholog	FOLYLPOLYGLUTAMATE SYNTHASE (folC)	Biosynthesis of cofactors, prosthetic groups, and carriers	RC0779 9.8e-189	WD1052 1.2e-78
gi|3861086|gnl|PID|e1342830	RC0796	WD0969	Ortholog	NADH DEHYDROGENASE I CHAIN N (nuoN1)	Energy metabolism	RC0796 1.4e-173	WD0969 2.0e-52
gi|3861087|gnl|PID|e1342831	RC0797		Absent in Wolbachia	unknown	Hypothetical proteins	RC0797 1.8e-219	no hit
gi|3861088|gnl|PID|e1342832	RC0798	WD0158	Ortholog	DELTA-AMINOLEVULINIC ACID DEHYDRATASE (hemB)	Biosynthesis of cofactors, prosthetic groups, and carriers	RC0798 1.7e-143	WD0158 1.8e-84
gi|3861089|gnl|PID|e1342833	RC0800	WD1200	Ortholog	POSSIBLE PRIMOSOMAL PROTEIN N (priA)	DNA metabolism	RC0800 1.4e-297	WD1200 6.7e-116
gi|3861090|gnl|PID|e1342834	RC0801	WD0556	Ortholog	3-OCTAPRENYL-4-HYDROXYBENZOATE CARBOXY-LYASE (ubiX)	Biosynthesis of cofactors, prosthetic groups, and carriers	RC0801 8.3e-73	WD0556 3.3e-46
gi|3861091|gnl|PID|e1342835	RC0803	WD0354	Ortholog	PROBABLE REPLICATIVE DNA HELICASE (dnaB)	DNA metabolism	RC0803 1.9e-231	WD0354 1.0e-113
gi|3861092|gnl|PID|e1342836			R. prowazekii specific	unknown	No TIGR role category	no hit	no hit
gi|3861093|gnl|PID|e1342837	RC0807		Absent in Wolbachia	unknown	Protein synthesis	RC0807 2.8e-95	no hit
gi|3861094|gnl|PID|e1342838	RC0809	WD0852	Ortholog	unknown	Unclassified	RC0809 7.4e-88	WD0852 3.7e-22
gi|3861095|gnl|PID|e1342839	RC0810	WD0887	Ortholog	DNA REPAIR PROTEIN RADA HOMOLOG (radA)	DNA metabolism	RC0810 1.0e-186	WD0887 3.3e-101
gi|3861096|gnl|PID|e1342840	RC0811		Absent in Wolbachia	unknown	Hypothetical proteins	RC0811 1.3e-33	no hit
gi|3861097|gnl|PID|e1342841		WD0219	Absent in R. conorii	unknown	Hypothetical proteins	RC0812 3.4e-51	WD0219 2.1e-12
gi|3861098|gnl|PID|e1342842	RC0812		Absent in Wolbachia	unknown	Hypothetical proteins	RC0812 5.3e-55	WD0219 2.6e-14
gi|3861099|gnl|PID|e1342843			R. prowazekii specific	unknown	Hypothetical proteins	no hit	no hit
gi|3861100|gnl|PID|e1342844	RC0814		Absent in Wolbachia	unknown	Hypothetical proteins	RC0814 6.1e-77	WD0210 2.3e-05
gi|3861101|gnl|PID|e1342845	RC0816	WD1318	Ortholog	TRANSLATION INITIATION FACTOR IF-2 (infB)	Protein synthesis	RC0816 0.0	WD1318 3.4e-140
gi|3861102|gnl|PID|e1342846	RC0817	WD1319	Ortholog	N UTILIZATION SUBSTANCE PROTEIN A (nusA)	Regulatory functions	RC0817 1.4e-221	WD1319 4.3e-92
gi|3861103|gnl|PID|e1342847	RC0818		Absent in Wolbachia	unknown	Unclassified	RC0818 9.7e-47	no hit
gi|3861104|gnl|PID|e1342848	RC0822		Absent in Wolbachia	HEMOLYSIN (tlyA)	Cellular processes	RC0822 4.0e-112	no hit
gi|3861105|gnl|PID|e1342849	RC0823	WD1115	Ortholog	TYROSYL-TRNA SYNTHETASE (tyrS)	Protein synthesis	RC0823 4.7e-173	WD1115 3.3e-101
gi|3861106|gnl|PID|e1342850	RC0835		Absent in Wolbachia	unknown	Hypothetical proteins	RC0835 0.0	no hit
gi|3861107|gnl|PID|e1342851			R. prowazekii specific	unknown	Hypothetical proteins	RC0835 0.0	no hit
gi|3861108|gnl|PID|e1342852	RC0842		Absent in Wolbachia	PROBABLE 3-HYDROXYACYL-COA DEHYDROGENASE B0272.3 (fadB)	Fatty acid and phospholipid metabolism	RC0842 1.4e-56	no hit
gi|3861109|gnl|PID|e1342853	RC0848	WD0177	Ortholog	unknown	Biosynthesis of cofactors, prosthetic groups, and carriers	RC0848 3.6e-120	WD0177 2.0e-30
gi|3861110|gnl|PID|e1342854	RC0849		Absent in Wolbachia	NITROGEN ASSIMILATION REGULATORY PROTEIN NTRX (ntrX)	Amino acid biosynthesis	RC0849 5.9e-230	no hit
gi|3861111|gnl|PID|e1342855	RC0850	WD0440	Ortholog	unknown	Cell envelope	RC0850 3.0e-210	WD0440 2.6e-26
gi|3861112|gnl|PID|e1342856	RC0851		Absent in Wolbachia	unknown	Hypothetical proteins	RC0851 4.1e-103	no hit
gi|3861113|gnl|PID|e1342857	RC0852	WD0719	Ortholog	PENICILLIN-BINDING PROTEIN (pbpA1)	Cell envelope	RC0852 1.5e-281	WD0719 2.9e-70
gi|3861114|gnl|PID|e1342858	RC0853		Absent in Wolbachia	unknown	Hypothetical proteins	RC0853 1.3e-58	no hit
gi|3861115|gnl|PID|e1342859	RC0855	WD1273	Ortholog	PENICILLIN BINDING PROTEIN (pbpA2)	Cell envelope	RC0855 2.2e-262	WD1273 9.6e-79
gi|3861116|gnl|PID|e1342860	RC0856		Absent in Wolbachia	unknown	Hypothetical proteins	RC0856 2.0e-46	WD0171 0.00039
gi|3861117|gnl|PID|e1342861	RC0857	WD0170	Ortholog	unknown	Unknown function	RC0857 1.5e-121	WD0170 2.9e-54
gi|3861118|gnl|PID|e1342862	RC0858		Absent in Wolbachia	unknown	Unclassified	RC0858 1.7e-72	no hit
gi|3861119|gnl|PID|e1342863	RC0862		Absent in Wolbachia	SODIUM/PANTOTHENATE SYMPORTER (panF)	Transport and binding proteins	RC0862 4.9e-162	no hit
gi|3861120|gnl|PID|e1342864	RC0864	WD0154	Ortholog	EXCINUCLEASE ABC SUBUNIT C (uvrC)	DNA metabolism	RC0864 4.8e-251	WD0154 4.5e-113
gi|3861121|gnl|PID|e1342865	RC0865		Absent in Wolbachia	unknown	Hypothetical proteins	RC0865 2.1e-74	no hit
gi|3861122|gnl|PID|e1342866	RC0879	WD0549	Ortholog	PREPROTEIN TRANSLOCASE SECA SUBUNIT (secA)	Protein fate	RC0879 0.0	WD0549 5.3e-229
gi|3861123|gnl|PID|e1342867	RC0880		Absent in Wolbachia	PROTEIN EXPORT PROTEIN PRSA PRECURSOR (prsA)	Protein fate	RC0880 4.7e-134	WD0797 8.0e-07
gi|3861124|gnl|PID|e1342868	RC0881	WD0814	Ortholog	HOLO-[ACYL-CARRIER PROTEIN] SYNTHASE (acpS)	Fatty acid and phospholipid metabolism	RC0881 1.0e-42	WD0814 5.5e-12
gi|3861125|gnl|PID|e1342869	RC0882		Absent in Wolbachia	unknown	Transcription	RC0882 5.5e-60	no hit
gi|3861126|gnl|PID|e1342870	RC0883	WD1197	Ortholog	UDP-N-ACETYLGLUCOSAMINE 1-CARBOXYVINYLTRANSFERASE (murA)	Cell envelope	RC0883 2.1e-193	WD1197 1.5e-82
gi|3861127|gnl|PID|e1342871	RC0884	WD0112	Ortholog	DNA GYRASE SUBUNIT B (gyrB2)	DNA metabolism	RC0884 0.0	WD0112 2.0e-204
gi|3861128|gnl|PID|e1342872	RC0885		Absent in Wolbachia	unknown	Central intermediary metabolism	RC0885 2.1e-129	no hit
gi|3861129|gnl|PID|e1342873	RC0886	WD0375	Ortholog	MAGNESIUM TRANSPORTER (mgtE)	Transport and binding proteins	RC0886 9.2e-209	WD0375 1.0e-58
gi|3861130|gnl|PID|e1342874	RC0893	WD0534	Ortholog	unknown	Protein fate	RC0893 4.9e-20	WD0534 5.3e-07
gi|3861131|gnl|PID|e1342875	RC0894	WD0086	Ortholog	PROTEIN-EXPORT MEMBRANE PROTEIN SECD (secD)	Protein fate	RC0894 1.2e-185	WD0086 3.1e-66
gi|3861132|gnl|PID|e1342876	RC0895	WD0109	Ortholog	SCO2 PROTEIN PRECURSOR (sco2)	Unclassified	RC0895 3.9e-82	WD0109 3.1e-25
gi|3861133|gnl|PID|e1342877	RC0896	WD0972	Ortholog	CYTOCHROME C-TYPE BIOGENESIS PROTEIN CCME (ccmE)	Energy metabolism	RC0896 3.1e-50	WD0972 8.8e-14
gi|3861134|gnl|PID|e1342878	RC0897	WD1263	Ortholog	INORGANIC PYROPHOSPHATASE (ppa)	Central intermediary metabolism	RC0897 4.1e-64	WD1263 1.8e-31
gi|3861135|gnl|PID|e1342879	RC0898	WD1010	Ortholog	VIRULENCE FACTOR MVIN (mviN)	Cellular processes	RC0898 4.3e-211	WD1010 5.2e-71
gi|3861136|gnl|PID|e1342880	RC0899		Absent in Wolbachia	unknown	Hypothetical proteins	RC0899 4.4e-99	no hit
gi|3861137|gnl|PID|e1342881	RC0900		Absent in Wolbachia	unknown	Hypothetical proteins	RC0900 4.2e-94	no hit
gi|3861138|gnl|PID|e1342882	RC0901	WD0824	Ortholog	ATP-DEPENDENT DNA HELICASE RECG (recG)	DNA metabolism	RC0901 1.5e-288	WD0824 9.3e-113
gi|3861139|gnl|PID|e1342883	RC0910	WD1102	Ortholog	PHOSPHO-N-ACETYLMURAMOYL-PENTAPEPTIDE- TRANSFERASE (mraY1)	Cell envelope	RC0910 4.2e-156	WD1102 3.5e-58
gi|3861140|gnl|PID|e1342884	RC0911	WD1128	Ortholog	UDP-N-ACETYLMURAMOYLALANYL-D-GLUTAMYL- 2,6-DIAMINOPIMELATE--D-ALANYL-D-ALANYL LIGASE (murF)	Cell envelope	RC0911 1.3e-200	WD1128 2.2e-56
gi|3861141|gnl|PID|e1342885	RC0912	WD0924	Ortholog	UDP-N-ACETYLMURAMOYLALANYL-D-GLUTAMATE-- 2,6-DIAMINOPIMELATE LIGASE (murE)	Cell envelope	RC0912 6.5e-192	WD0924 5.3e-66
gi|3861142|gnl|PID|e1342886	RC0913		Absent in Wolbachia	TRANSCRIPTION-REPAIR COUPLING FACTOR (mfd)	DNA metabolism	RC0913 0.0	WD0824 1.2e-49
gi|3861143|gnl|PID|e1342887	RC0914	WD1087	Ortholog	unknown	Unknown function	RC0914 3.0e-29	WD1087 8.4e-09
gi|3861144|gnl|PID|e1342888	RC0915		Absent in Wolbachia	unknown	Hypothetical proteins	RC0915 7.2e-58	no hit
gi|3861145|gnl|PID|e1342889	RC0916	WD0001	Ortholog	CHROMOSOMAL REPLICATION INITIATOR PROTEIN DNAA (dnaA)	DNA metabolism	RC0916 1.7e-225	WD0001 6.3e-130
gi|3861146|gnl|PID|e1342890	RC0922	WD0565	Ortholog	PATATIN B1 PRECURSOR (pat1)	Unclassified	RC0922 3.2e-190	WD0565 1.2e-17
gi|3861147|gnl|PID|e1342891	RC0924		Absent in Wolbachia	BICYCLOMYCIN RESISTANCE PROTEIN (bcr1)	Transport and binding proteins	RC0924 1.8e-29	WD0384 3.0e-20
gi|3861148|gnl|PID|e1342892	RC0928	WD0442	Ortholog	unknown	Unknown function	RC0928 7.6e-166	WD0442 2.8e-111
gi|3861149|gnl|PID|e1342893	RC0931	WD0175	Ortholog	PEPTIDYL-TRNA HYDROLASE (pth)	Protein synthesis	RC0931 6.9e-69	WD0175 2.7e-35
gi|3861150|gnl|PID|e1342894	RC0932	WD0174	Ortholog	PROBABLE 50S RIBOSOMAL PROTEIN L25 (rplY)	Protein synthesis	RC0932 1.8e-93	WD0174 9.0e-28
gi|3861151|gnl|PID|e1342895	RC0933		Absent in Wolbachia	unknown	Regulatory functions	RC0933 5.3e-94	no hit
gi|3861152|gnl|PID|e1342896	RC0934	WD0864	Ortholog	50S RIBOSOMAL PROTEIN L35 (rpmI)	Protein synthesis	RC0934 3.0e-29	WD0864 9.8e-15
gi|3861153|gnl|PID|e1342897	RC0935	WD0865	Ortholog	CYANELLE 50S RIBOSOMAL PROTEIN L20 (rplT)	Protein synthesis	RC0935 1.7e-33	WD0865 9.9e-22
gi|3861154|gnl|PID|e1342898	RC0936	WD0201	Ortholog	50S RIBOSOMAL PROTEIN L34 (rpmH)	Protein synthesis	RC0936 2.0e-16	WD0201 3.1e-11
gi|3861155|gnl|PID|e1342899	RC0937		Absent in Wolbachia	RIBONUCLEASE P (rnpA)	Transcription	RC0937 7.8e-45	no hit
gi|3861156|gnl|PID|e1342900	RC0938		Absent in Wolbachia	unknown	Hypothetical proteins	RC0938 1.6e-186	no hit
gi|3861157|gnl|PID|e1342901	RC0948		Absent in Wolbachia	NITROGEN REGULATION PROTEIN NTRY (ntrY)	Regulatory functions	RC0948 1.4e-258	WD1284 1.3e-05
gi|3861158|gnl|PID|e1342902	RC0949		Absent in Wolbachia	RIBOSOMAL PROTEIN S21 (rpsU)	Protein synthesis	RC0949 1.1e-22	WD1211 0.00030
gi|3861159|gnl|PID|e1342903	RC0950	WD0850	Ortholog	unknown	Hypothetical proteins	RC0950 2.5e-71	WD0850 3.6e-17
gi|3861160|gnl|PID|e1342904	RC0953	WD0423	Ortholog	PROBABLE ISOLEUCYL-TRNA SYNTHETASE (ileS)	Protein synthesis	RC0953 0.0	WD0423 6.7e-316
gi|3861161|gnl|PID|e1342905	RC0959	WD0433	Ortholog	PROPIONYL-COA CARBOXYLASE ALPHA CHAIN PRECURSOR (pccA)	Fatty acid and phospholipid metabolism	RC0959 0.0	WD0433 4.6e-159
gi|3861162|gnl|PID|e1342906	RC0960	WD1157	Ortholog	PROPIONYL-COA CARBOXYLASE BETA CHAIN PRECURSOR (pccB)	Fatty acid and phospholipid metabolism	RC0960 1.9e-270	WD1157 5.7e-184
gi|3861163|gnl|PID|e1342907	RC0962		Absent in Wolbachia	2-ACYLGLYCEROPHOSPHOETHANOLAMINE ACYLTRANSFERASE (aas)	Fatty acid and phospholipid metabolism	RC0962 0.0	WD1149 0.00059
gi|3861164|gnl|PID|e1342908	RC0964	WD0362	Ortholog	unknown	Transport and binding proteins	RC0964 1.4e-70	WD0362 3.7e-15
gi|3861165|gnl|PID|e1342909	RC0965	WD0350	Ortholog	3-DEMETHYLUBIQUINONE-9 3-METHYLTRANSFERASE (ubiG)	Biosynthesis of cofactors, prosthetic groups, and carriers	RC0965 6.6e-96	WD0350 1.5e-57
gi|3861166|gnl|PID|e1342910	RC0966	WD0435	Ortholog	GLUTAMYL-TRNA SYNTHETASE (gltX2)	Protein synthesis	RC0966 2.7e-200	WD0435 8.9e-108
gi|3861167|gnl|PID|e1342911	RC0968	WD0307	Ortholog	60 KD CHAPERONIN (groEL)	Protein fate	RC0968 5.4e-227	WD0307 2.8e-120
gi|3861168|gnl|PID|e1342912	RC0969	WD0308	Ortholog	10 KD CHAPERONIN (groES)	Protein fate	RC0969 3.9e-43	WD0308 1.6e-21
gi|3861169|gnl|PID|e1342913	RC0975		Absent in Wolbachia	RIBONUCLEASE PH (rph)	Transcription	RC0975 2.7e-115	no hit
gi|3861170|gnl|PID|e1342914	RC0977	WD0800	Ortholog	GRPE PROTEIN (grpE)	Protein fate	RC0977 4.6e-72	WD0800 3.8e-20
gi|3861171|gnl|PID|e1342915	RC0978	WD1144	Ortholog	PUTATIVE PERMEASE PERM HOMOLOG (perM)	Transport and binding proteins	RC0978 1.1e-104	WD1144 2.5e-17
gi|3861172|gnl|PID|e1342916	RC0979	WD1146	Ortholog	unknown	Hypothetical proteins	RC0979 2.8e-97	WD1146 8.6e-23
gi|3861173|gnl|PID|e1342917	RC0980	WD1150	Ortholog	30S RIBOSOMAL PROTEIN S20 (rpsT)	Protein synthesis	RC0980 5.0e-34	WD1150 1.2e-14
gi|3861174|gnl|PID|e1342918	RC0981	WD0657	Ortholog	50S RIBOSOMAL PROTEIN L17 (rplQ)	Protein synthesis	RC0981 7.8e-61	WD0657 1.6e-30
gi|3861175|gnl|PID|e1342919	RC0982	WD0658	Ortholog	DNA-DIRECTED RNA POLYMERASE ALPHA CHAIN (rpoA)	Transcription	RC0982 8.5e-174	WD0658 1.8e-84
gi|3861176|gnl|PID|e1342920	RC0983	WD0659	Ortholog	30S RIBOSOMAL PROTEIN S11 (rpsK)	Protein synthesis	RC0983 4.3e-53	WD0659 2.0e-23
gi|3861177|gnl|PID|e1342921	RC0984	WD0660	Ortholog	30S RIBOSOMAL PROTEIN S13 (rpsM)	Protein synthesis	RC0984 5.5e-44	WD0660 2.6e-21
gi|3861178|gnl|PID|e1342922	RC0985	WD0661	Ortholog	ADENYLATE KINASE (adk)	Purines, pyrimidines, nucleosides, and nucleotides	RC0985 1.6e-99	WD0661 8.4e-25
gi|3861179|gnl|PID|e1342923	RC0986	WD0662	Ortholog	PREPROTEIN TRANSLOCASE SECY SUBUNIT (secY)	Protein fate	RC0986 2.9e-189	WD0662 6.0e-86
gi|3861180|gnl|PID|e1342924	RC0987	WD0663	Ortholog	50S RIBOSOMAL PROTEIN L15 (rplO)	Protein synthesis	RC0987 3.9e-59	WD0663 3.2e-23
gi|3861181|gnl|PID|e1342925	RC0988		Absent in Wolbachia	50S RIBOSOMAL PROTEIN L30 (rpmD)	Protein synthesis	RC0988 9.5e-17	no hit
gi|3861182|gnl|PID|e1342926	RC0989	WD0664	Ortholog	30S RIBOSOMAL PROTEIN S5 (rpsE)	Protein synthesis	RC0989 1.4e-72	WD0664 7.2e-35
gi|3861183|gnl|PID|e1342927	RC0990	WD0665	Ortholog	50S RIBOSOMAL PROTEIN L18 (rplR)	Protein synthesis	RC0990 4.5e-42	WD0665 6.2e-13
gi|3861184|gnl|PID|e1342928	RC0991	WD0666	Ortholog	50S RIBOSOMAL PROTEIN L6 (rplF)	Unclassified	RC0991 1.5e-82	WD0666 3.0e-29
gi|3861185|gnl|PID|e1342929	RC0992	WD0667	Ortholog	30S RIBOSOMAL PROTEIN S8 (rpsH)	Protein synthesis	RC0992 8.2e-66	WD0667 6.5e-25
gi|3861186|gnl|PID|e1342930	RC0993	WD0668	Ortholog	CYANELLE 30S RIBOSOMAL PROTEIN S14 (rpsN)	Protein synthesis	RC0993 9.1e-35	WD0668 2.4e-18
gi|3861187|gnl|PID|e1342931	RC0994	WD0669	Ortholog	50S RIBOSOMAL PROTEIN L5 (rplE)	Unclassified	RC0994 2.5e-87	WD0669 6.0e-54
gi|3861188|gnl|PID|e1342932	RC0995	WD0670	Ortholog	50S RIBOSOMAL PROTEIN L24 (rplX)	Protein synthesis	RC0995 2.5e-41	WD0670 1.7e-19
gi|3861189|gnl|PID|e1342933	RC0996	WD0671	Ortholog	50S RIBOSOMAL PROTEIN L14 (rplN)	Protein synthesis	RC0996 3.7e-47	WD0671 1.2e-23
gi|3861190|gnl|PID|e1342934	RC0997	WD0672	Ortholog	30S RIBOSOMAL PROTEIN S17 (rpsQ)	Protein synthesis	RC0997 2.8e-33	WD0672 1.2e-16
gi|3861191|gnl|PID|e1342935	RC0998		Absent in Wolbachia	50S RIBOSOMAL PROTEIN L29 (rpmC)	Protein synthesis	RC0998 1.0e-19	WD0673 5.5e-05
gi|3861192|gnl|PID|e1342936	RC0999	WD0674	Ortholog	50S RIBOSOMAL PROTEIN L16 (rplP)	Protein synthesis	RC0999 1.7e-65	WD0674 1.0e-33
gi|3861193|gnl|PID|e1342937	RC1000	WD0675	Ortholog	30S RIBOSOMAL PROTEIN S3 (rpsC)	Protein synthesis	RC1000 1.8e-93	WD0675 5.4e-46
gi|3861194|gnl|PID|e1342938	RC1001	WD0676	Ortholog	50S RIBOSOMAL PROTEIN L22 (rplV)	Protein synthesis	RC1001 3.5e-42	WD0676 1.4e-13
gi|3861195|gnl|PID|e1342939	RC1002	WD0677	Ortholog	30S RIBOSOMAL PROTEIN S19 (rpsS)	Protein synthesis	RC1002 7.8e-45	WD0677 6.5e-18
gi|3861196|gnl|PID|e1342940	RC1003	WD0678	Ortholog	50S RIBOSOMAL PROTEIN L2 (rplB)	Protein synthesis	RC1003 1.6e-133	WD0678 7.3e-81
gi|3861197|gnl|PID|e1342941	RC1004		Absent in Wolbachia	50S RIBOSOMAL PROTEIN L23 (rplW)	Protein synthesis	RC1004 5.5e-28	WD0679 0.00024
gi|3861198|gnl|PID|e1342942	RC1005	WD0680	Ortholog	50S RIBOSOMAL PROTEIN L4 (rplD)	Protein synthesis	RC1005 5.2e-87	WD0680 6.2e-36
gi|3861199|gnl|PID|e1342943	RC1006	WD0681	Ortholog	50S RIBOSOMAL PROTEIN L3 (rplC)	Protein synthesis	RC1006 4.4e-99	WD0681 6.8e-46
gi|3861200|gnl|PID|e1342944	RC1007	WD0682	Ortholog	30S RIBOSOMAL PROTEIN S10 (rpsJ)	Protein synthesis	RC1007 4.1e-48	WD0682 8.0e-20
gi|3861201|gnl|PID|e1342945	RC1008	WD0017 WD0683	Ortholog	ELONGATION FACTOR TU (tuf)	Protein synthesis	RC1008 2.3e-187	WD0017 1.1e-132
gi|3861202|gnl|PID|e1342946	RC1009	WD0951	Ortholog	unknown	Protein synthesis	RC1009 9.2e-106	WD0951 5.2e-48
gi|3861203|gnl|PID|e1342947	RC1012	WD0492	Ortholog	FUMARATE HYDRATASE (fumC)	Energy metabolism	RC1012 1.5e-190	WD0492 6.3e-130
gi|3861204|gnl|PID|e1342948	RC1015	WD0723	Ortholog	CELL DIVISION PROTEIN FTSZ (ftsZ)	Unclassified	RC1015 1.0e-193	WD0723 1.2e-99
gi|3861205|gnl|PID|e1342949	RC1018	WD1075	Ortholog	unknown	Unclassified	RC1018 6.6e-80	WD1075 1.5e-34
gi|3861206|gnl|PID|e1342950	RC1019		Absent in Wolbachia	AMPG PROTEIN (ampG2)	Unclassified	RC1019 2.2e-143	no hit
gi|3861207|gnl|PID|e1342951	RC1020	WD1236	Ortholog	PUTATIVE ATP-DEPENDENT RNA HELICASE RHLE (rhlE)	DNA metabolism	RC1020 3.0e-171	WD1236 3.3e-85
gi|3861208|gnl|PID|e1342952	RC1021	WD1235	Ortholog	COLD SHOCK-LIKE PROTEIN (cspA)	Unclassified	RC1021 2.0e-32	WD1235 2.6e-07
gi|3861209|gnl|PID|e1342953	RC1022	WD0090	Ortholog	DIMETHYLADENOSINE TRANSFERASE (ksgA)	Cellular processes	RC1022 9.3e-113	WD0090 2.0e-48
gi|3861210|gnl|PID|e1342954	RC1023	WD1266	Ortholog	unknown	Hypothetical proteins	RC1023 2.9e-125	WD1266 9.3e-07
gi|3861211|gnl|PID|e1342955	RC1024		Absent in Wolbachia	unknown	Hypothetical proteins	RC1024 4.5e-310	no hit
gi|3861212|gnl|PID|e1342956	RC1026		Absent in Wolbachia	EXODEOXYRIBONUCLEASE LARGE SUBUNIT (xseA)	DNA metabolism	RC1026 4.1e-206	no hit
gi|3861213|gnl|PID|e1342957	RC1028	WD1001	Ortholog	EXODEOXYRIBONUCLEASE III (xthA2)	DNA metabolism	RC1028 7.2e-122	WD1001 1.1e-52
gi|3861214|gnl|PID|e1342958	RC1030	WD1098	Ortholog	unknown	Unknown function	RC1030 1.2e-213	WD1098 9.1e-83
gi|3861215|gnl|PID|e1342959	RC1036	WD0939	Ortholog	unknown	Cell envelope	RC1036 3.5e-161	WD0939 3.5e-74
gi|3861216|gnl|PID|e1342960			R. prowazekii specific	unknown	Cell envelope	RC1036 4.1e-39	no hit
gi|3861217|gnl|PID|e1342961	RC1037	WD0393	Ortholog	UBIQUINONE/MENAQUINONE BIOSYNTHESIS METHLYTRANSFERASE UBIE (ubiE)	Biosynthesis of cofactors, prosthetic groups, and carriers	RC1037 1.2e-103	WD0393 1.7e-51
gi|3861218|gnl|PID|e1342962	RC1043		Absent in Wolbachia	unknown	Hypothetical proteins	RC1043 4.6e-79	no hit
gi|3861219|gnl|PID|e1342963	RC1045	WD1120	Ortholog	unknown	DNA metabolism	RC1045 1.2e-105	WD1120 7.6e-63
gi|3861220|gnl|PID|e1342964	RC1046	WD0352	Ortholog	METHIONYL-TRNA SYNTHETASE (metS)	Protein synthesis	RC1046 1.1e-228	WD0352 1.2e-137
gi|3861221|gnl|PID|e1342965	RC1047	WD1251	Ortholog	THYMIDYLATE KINASE (tmk)	Purines, pyrimidines, nucleosides, and nucleotides	RC1047 4.9e-84	WD1251 1.0e-28
gi|3861222|gnl|PID|e1342966	RC1048		Absent in Wolbachia	PROLINE/BETAINE TRANSPORTER (proP4)	Transport and binding proteins	RC1048 1.7e-159	WD0168 6.0e-21
gi|3861223|gnl|PID|e1342967	RC1049	WD1316	Ortholog	4-HYDROXYBENZOATE OCTAPRENYLTRANSFERASE (ubiA)	Biosynthesis of cofactors, prosthetic groups, and carriers	RC1049 3.1e-98	WD1316 3.7e-47
gi|3861224|gnl|PID|e1342968	RC1053	WD0464	Ortholog	VALYL-TRNA SYNTHETASE (valS)	Protein synthesis	RC1053 0.0	WD0464 1.2e-224
gi|3861225|gnl|PID|e1342969	RC1054 RC1055		Absent in Wolbachia	unknown	Unclassified	RC1055 6.8e-114	no hit
gi|3861226|gnl|PID|e1342970	RC1054 RC1055		Absent in Wolbachia	unknown	Hypothetical proteins	RC1054 3.0e-116	no hit
gi|3861227|gnl|PID|e1342971	RC1057	WD0251	Ortholog	unknown	DNA metabolism	RC1057 3.9e-169	WD0251 4.4e-11
gi|3861228|gnl|PID|e1342972	RC1063		Absent in Wolbachia	unknown	Hypothetical proteins	RC1063 1.8e-61	no hit
gi|3861229|gnl|PID|e1342973	RC1068	WD0318	Ortholog	ATP-DEPENDENT CLP PROTEASE ATP-BINDING SUBUNIT CLPX (clpX)	Protein fate	RC1068 1.3e-209	WD0318 2.1e-108
gi|3861230|gnl|PID|e1342974	RC1069		Absent in Wolbachia	RIBOSOMAL-PROTEIN-ALANINE ACETYLTRANSFERASE (rimJ)	Cellular processes	RC1069 2.0e-78	no hit
gi|3861231|gnl|PID|e1342975	RC1070		Absent in Wolbachia	unknown	Unknown function	RC1070 1.8e-86	no hit
gi|3861232|gnl|PID|e1342976	RC1073	WD0400	Ortholog	PROBABLE TRANSPORT ATP-BINDING PROTEIN MSBA (msbA2)	Transport and binding proteins	RC1073 1.8e-205	WD0400 1.1e-52
gi|3861233|gnl|PID|e1342977	RC1074		Absent in Wolbachia	unknown	Hypothetical proteins	RC1074 1.4e-31	no hit
gi|3861234|gnl|PID|e1342978	RC1075	WD0248	Ortholog	BICYCLOMYCIN RESISTANCE PROTEIN (bcr2)	Transport and binding proteins	RC1075 1.5e-153	WD0248 1.3e-33
gi|3861235|gnl|PID|e1342979	RC1076	WD1229	Ortholog	unknown	Transport and binding proteins	RC1076 7.5e-182	WD1229 2.9e-63
gi|3861236|gnl|PID|e1342980	RC1077	WD0707	Ortholog	GLUTAMINE TRANSPORT ATP-BINDING PROTEIN GLNQ (glnQ1)	Transport and binding proteins	RC1077 8.4e-96	WD0707 5.7e-42
gi|3861238|gnl|PID|e1342982	RC1078		Absent in Wolbachia	unknown	Hypothetical proteins	RC1078 4.7e-118	no hit
gi|3861239|gnl|PID|e1342983	RC1079	WD0558	Ortholog	unknown	Transport and binding proteins	RC1079 1.7e-175	WD0558 2.4e-75
gi|3861240|gnl|PID|e1342984	RC1080	WD0232	Ortholog	CYTOCHROME C-TYPE BIOGENESIS PROTEIN CCMF (ccmF)	Energy metabolism	RC1080 4.0e-192	WD0232 2.3e-55
gi|3861241|gnl|PID|e1342985	RC1085		Absent in Wolbachia	CELL SURFACE ANTIGEN (sca5)	Cell envelope	RC1085 0.0	no hit
gi|3861242|gnl|PID|e1342986	RC1086		Absent in Wolbachia	unknown	Fatty acid and phospholipid metabolism	RC1086 7.6e-134	no hit
gi|3861243|gnl|PID|e1342987	RC1087		Absent in Wolbachia	unknown	Hypothetical proteins	RC1087 7.1e-26	no hit
gi|3861244|gnl|PID|e1342988	RC1088		Absent in Wolbachia	INTEGRATION HOST FACTOR ALPHA-SUBUNIT (himA)	Protein synthesis	RC1088 1.8e-36	WD0057 5.3e-07
gi|3861245|gnl|PID|e1342989			R. prowazekii specific	unknown	Hypothetical proteins	no hit	no hit
gi|3861246|gnl|PID|e1342990			R. prowazekii specific	unknown	Hypothetical proteins	no hit	no hit
gi|3861247|gnl|PID|e1342991			R. prowazekii specific	unknown	Hypothetical proteins	no hit	no hit
gi|3861248|gnl|PID|e1342992		WD0550	Absent in R. conorii	ANKYRIN, BRAIN VARIANT 2 (ank2)	Unknown function	no hit	WD0550 3.0e-12
gi|3861249|gnl|PID|e1342993			R. prowazekii specific	unknown	Hypothetical proteins	no hit	no hit
gi|3861250|gnl|PID|e1342994	RC1091		Absent in Wolbachia	LIPID A BIOSYNTHESIS LAUROYL ACYLTRANSFERASE (htrB)	Fatty acid and phospholipid metabolism	RC1091 3.2e-142	no hit
gi|3861251|gnl|PID|e1342995	RC1092		Absent in Wolbachia	unknown	Cell envelope	RC1092 2.5e-144	no hit
gi|3861252|gnl|PID|e1342996	RC1096	WD0776	Ortholog	DNA LIGASE (lig)	DNA metabolism	RC1096 6.2e-290	WD0776 4.4e-138
gi|3861253|gnl|PID|e1342997	RC1097	WD0735	Ortholog	QUEUINE TRNA-RIBOSYLTRANSFERASE (tgt)	Protein synthesis	RC1097 6.5e-176	WD0735 5.4e-69
gi|3861254|gnl|PID|e1342998	RC1105		Absent in Wolbachia	unknown	Hypothetical proteins	RC1105 5.0e-27	no hit
gi|3861255|gnl|PID|e1342999			R. prowazekii specific	unknown	Hypothetical proteins	no hit	no hit
gi|3861256|gnl|PID|e1343000	RC1106	WD1105	Ortholog	unknown	Unknown function	RC1106 9.8e-54	WD1105 5.2e-16
gi|3861257|gnl|PID|e1343001	RC1107	WD1106	Ortholog	unknown	Hypothetical proteins	RC1107 6.1e-45	WD1106 1.2e-07
gi|3861258|gnl|PID|e1343002	RC1108	WD0304	Ortholog	RIBONUCLEASE H (rnhA)	Transcription	RC1108 9.2e-74	WD0304 6.9e-37
gi|3861259|gnl|PID|e1343003	RC1109	WD0128	Ortholog	unknown	Hypothetical proteins	RC1109 1.3e-69	WD0128 4.2e-14
gi|3861260|gnl|PID|e1343004	RC1110		Absent in Wolbachia	unknown	Hypothetical proteins	RC1110 8.0e-107	no hit
gi|3861261|gnl|PID|e1343005	RC1111	WD0185	Ortholog	unknown	Unclassified	RC1111 2.5e-87	WD0185 1.6e-12
gi|3861262|gnl|PID|e1343006	RC1112	WD0108	Ortholog	DNA POLYMERASE III, EPSILON CHAIN (dnaQ)	DNA metabolism	RC1112 1.9e-96	WD0108 5.9e-56
gi|3861263|gnl|PID|e1343007	RC1113	WD1248	Ortholog	SURFEIT LOCUS PROTEIN 1 (surf1)	Unclassified	RC1113 1.9e-82	WD1248 1.1e-08
gi|3861264|gnl|PID|e1343008	RC1114	WD0359	Ortholog	ATP-DEPENDENT NUCLEASE SUBUNIT A (addA)	DNA metabolism	RC1114 0.0	WD0359 2.9e-93
gi|3861265|gnl|PID|e1343009	RC1116	WD0869	Ortholog	MALONYL COA-ACYL CARRIER PROTEIN TRANSACYLASE (fabD)	Fatty acid and phospholipid metabolism	RC1116 6.5e-144	WD0869 5.3e-62
gi|3861266|gnl|PID|e1343010	RC1134		Absent in Wolbachia	ACETYL-COA ACETYLTRANSFERASE (fadA)	Cellular processes	RC1134 1.6e-108	no hit
gi|3861267|gnl|PID|e1343011	RC1136		Absent in Wolbachia	POLY-BETA-HYDROXYBUTYRATE POLYMERASE (phbC1)	Fatty acid and phospholipid metabolism	RC1136 1.9e-57	no hit
gi|3861268|gnl|PID|e1343012	RC1138		Absent in Wolbachia	ADP,ATP CARRIER PROTEIN (tlc5)	Transport and binding proteins	RC1138 2.3e-205	no hit
gi|3861269|gnl|PID|e1343013	RC1141	WD1027	Ortholog	HEMOLYSIN C (tlyC)	Cellular processes	RC1141 2.4e-114	WD1027 1.2e-27
gi|3861270|gnl|PID|e1343014	RC1142	WD0726	Ortholog	unknown	Hypothetical proteins	RC1142 6.9e-69	WD0726 8.6e-07
gi|3861271|gnl|PID|e1343015	RC1145	WD0392	Ortholog	LIPOIC ACID SYNTHETASE (lipA)	Biosynthesis of cofactors, prosthetic groups, and carriers	RC1145 4.3e-147	WD0392 2.9e-102
gi|3861272|gnl|PID|e1343016	RC1146	WD1035	Ortholog	SERINE HYDROXYMETHYLTRANSFERASE (glyA)	Biosynthesis of cofactors, prosthetic groups, and carriers	RC1146 2.7e-193	WD1035 2.4e-137
gi|3861273|gnl|PID|e1343017	RC1147	WD1006	Ortholog	unknown	Central intermediary metabolism	RC1147 4.2e-101	WD1006 7.7e-22
gi|3861274|gnl|PID|e1343018	RC1148	WD0491	Ortholog	GLUTAREDOXIN-LIKE PROTEIN GRLA (grxC2)	Unknown function	RC1148 3.0e-43	WD0491 1.2e-27
gi|3861275|gnl|PID|e1343019	RC1149	WD0789	Ortholog	ENDONUCLEASE III (nth)	DNA metabolism	RC1149 2.8e-88	WD0789 7.7e-54
gi|3861276|gnl|PID|e1343020	RC1158		Absent in Wolbachia	unknown	Hypothetical proteins	RC1158 8.2e-121	no hit
gi|3861277|gnl|PID|e1343021	RC1159		Absent in Wolbachia	unknown	Hypothetical proteins	RC1159 5.0e-169	no hit
gi|3861278|gnl|PID|e1343022	RC1160		Absent in Wolbachia	unknown	Protein fate	RC1160 8.4e-09	no hit
gi|3861279|gnl|PID|e1343023	RC1161	WD0730	Ortholog	PHOSPHATIDYLGLYCEROPHOSPHATASE A (pgpA)	Fatty acid and phospholipid metabolism	RC1161 3.8e-61	WD0730 4.3e-12
gi|3861280|gnl|PID|e1343024	RC1162		Absent in Wolbachia	50S RIBOSOMAL PROTEIN L21 (rplU)	Protein synthesis	RC1162 2.7e-42	WD0134 1.5e-11
gi|3861281|gnl|PID|e1343025	RC1163	WD0135	Ortholog	50S RIBOSOMAL PROTEIN L27 (rpmA)	Protein synthesis	RC1163 3.7e-38	WD0135 5.9e-24
gi|3861282|gnl|PID|e1343026	RC1164	WD0960	Ortholog	ASPARTOKINASE (lysC)	Amino acid biosynthesis	RC1164 3.7e-157	WD0960 4.7e-59
gi|3861283|gnl|PID|e1343027	RC1165		Absent in Wolbachia	unknown	Hypothetical proteins	RC1165 2.3e-61	no hit
gi|3861284|gnl|PID|e1343028	RC1170		Absent in Wolbachia	PROLINE/BETAINE TRANSPORTER (proP5)	Transport and binding proteins	RC1170 1.1e-203	WD0168 1.2e-39
gi|3861285|gnl|PID|e1343029	RC1171		Absent in Wolbachia	unknown	Hypothetical proteins	RC1171 1.1e-40	WD1088 0.00049
gi|3861286|gnl|PID|e1343030	RC1173		Absent in Wolbachia	unknown	Hypothetical proteins	RC1173 2.9e-22	no hit
gi|3861287|gnl|PID|e1343031	RC1174	WD0223	Ortholog	unknown	Hypothetical proteins	RC1174 0.0	WD0223 1.1e-244
gi|3861288|gnl|PID|e1343032	RC1175	WD0981	Ortholog	POSSIBLE THIOPHENE AND FURAN OXIDATION PROTEIN THDF (thdF)	Protein synthesis	RC1175 8.0e-194	WD0981 2.2e-88
gi|3861289|gnl|PID|e1343033	RC1176		Absent in Wolbachia	unknown	Hypothetical proteins	RC1176 1.4e-118	no hit
gi|3861290|gnl|PID|e1343034	RC1182	WD1050	Ortholog	RECA PROTEIN (recA)	DNA metabolism	RC1182 7.8e-164	WD1050 2.2e-113
gi|3861291|gnl|PID|e1343035	RC1183	WD0650	Ortholog	3-OXOACYL REDUCTASE (fabG)	Fatty acid and phospholipid metabolism	RC1183 1.1e-102	WD0650 3.0e-52
gi|3861292|gnl|PID|e1343036	RC1185	WD1193	Ortholog	ACYL CARRIER PROTEIN (acpP)	Fatty acid and phospholipid metabolism	RC1185 8.6e-39	WD1193 7.1e-12
gi|3861293|gnl|PID|e1343037	RC1186	WD1194	Ortholog	3-OXOACYL-[ACYL-CARRIER-PROTEIN] SYNTHASE II (fabF)	Energy metabolism	RC1186 1.7e-198	WD1194 6.4e-121
gi|3861294|gnl|PID|e1343038	RC1194	WD0439	Ortholog	GUANYLATE KINASE (gmk)	Purines, pyrimidines, nucleosides, and nucleotides	RC1194 7.3e-81	WD0439 1.2e-41
gi|3861295|gnl|PID|e1343039	RC1195		Absent in Wolbachia	unknown	Regulatory functions	RC1195 2.5e-32	no hit
gi|3861296|gnl|PID|e1343040	RC1197		Absent in Wolbachia	ROD SHAPE-DETERMINING PROTEIN MREC (mreC)	Cell envelope	RC1197 2.1e-115	no hit
gi|3861297|gnl|PID|e1343041	RC1198	WD1258	Ortholog	ROD SHAPE-DETERMINING PROTEIN MREB (mreB)	Cell envelope	RC1198 5.1e-176	WD1258 2.1e-122
gi|3861298|gnl|PID|e1343042	RC1199		Absent in Wolbachia	unknown	Unclassified	RC1199 1.7e-145	no hit
gi|3861299|gnl|PID|e1343043	RC1200	WD1255	Ortholog	PEPTIDOGLYCAN-ASSOCIATED LIPOPROTEIN PRECURSOR (pal)	Cell envelope	RC1200 5.4e-69	WD1255 6.2e-13
gi|3861300|gnl|PID|e1343044	RC1202	WD0985	Ortholog	3-OXOACYL-[ACYL-CARRIER-PROTEIN] SYNTHASE III (fabH)	Energy metabolism	RC1202 2.5e-128	WD0985 7.9e-68
gi|3861301|gnl|PID|e1343045	RC1203	WD0987	Ortholog	50S RIBOSOMAL PROTEIN L32 (rpmF)	Protein synthesis	RC1203 2.7e-26	WD0987 9.0e-12
gi|3861302|gnl|PID|e1343046	RC1204	WD0213	Ortholog	unknown	Hypothetical proteins	RC1204 3.9e-59	WD0213 1.8e-06
gi|3861303|gnl|PID|e1343047	RC1205	WD0888	Ortholog	CELL DIVISION PROTEIN FTSY (ftsY)	Protein fate	RC1205 2.4e-123	WD0888 1.9e-66
gi|3861304|gnl|PID|e1343048	RC1206	WD1003	Ortholog	DNA POLYMERASE I (polA)	DNA metabolism	RC1206 0.0	WD1003 6.2e-171
gi|3861305|gnl|PID|e1343049	RC1211	WD0780	Ortholog	DNA POLYMERASE III, ALPHA CHAIN (dnaE)	DNA metabolism	RC1211 0.0	WD0780 3.2e-222
gi|3861306|gnl|PID|e1343050	RC1212	WD0620	Ortholog	UDP-GLUCOSE 6-DEHYDROGENASE (udg)	Purines, pyrimidines, nucleosides, and nucleotides	RC1212 9.2e-209	WD0620 9.9e-109
gi|3861307|gnl|PID|e1343051	RC1213	WD0305	Ortholog	unknown	Hypothetical proteins	RC1213 0.0	WD0305 1.0e-24
gi|3861308|gnl|PID|e1343052	RC1214		Absent in Wolbachia	AMPG PROTEIN (ampG3)	Unclassified	RC1214 1.4e-157	no hit
gi|3861309|gnl|PID|e1343053	RC1215	WD0452	Ortholog	unknown	Protein fate	RC1215 1.5e-82	WD0452 4.7e-38
gi|3861310|gnl|PID|e1343054	RC1216	WD0028	Ortholog	SERYL-TRNA SYNTHETASE (serS)	Protein synthesis	RC1216 3.4e-195	WD0028 6.8e-110
gi|3861311|gnl|PID|e1343055	RC1217		Absent in Wolbachia	VIRB4 PROTEIN PRECURSOR (virB4)	Cellular processes	RC1217 0.0	WD1173 3.3e-78
gi|3861312|gnl|PID|e1343056	RC1218		Absent in Wolbachia	unknown	Hypothetical proteins	RC1218 0.0	no hit
gi|3861313|gnl|PID|e1343057	RC1219		Absent in Wolbachia	TELLURIUM RESISTANCE PROTEIN TERC (terC)	Cellular processes	RC1219 3.5e-90	no hit
gi|3861314|gnl|PID|e1343058			R. prowazekii specific	unknown	Hypothetical proteins	RC1220 3.9e-11	no hit
gi|3861315|gnl|PID|e1343059	RC1220		Absent in Wolbachia	unknown	Hypothetical proteins	RC1220 2.2e-63	no hit
gi|3861316|gnl|PID|e1343060	RC1221		Absent in Wolbachia	unknown	Hypothetical proteins	RC1221 7.9e-242	no hit
gi|3861317|gnl|PID|e1343061	RC1224	WD0965	Ortholog	NADH DEHYDROGENASE I CHAIN J (nuoJ)	Energy metabolism	RC1224 1.8e-54	WD0965 1.1e-17
gi|3861318|gnl|PID|e1343062	RC1225	WD0966	Ortholog	NADH DEHYDROGENASE I CHAIN K (nuoK)	Central intermediary metabolism	RC1225 5.2e-48	WD0966 5.5e-28
gi|3861319|gnl|PID|e1343063	RC1226	WD0967	Ortholog	NADH DEHYDROGENASE I CHAIN L (nuoL1)	Energy metabolism	RC1226 6.2e-258	WD0967 1.1e-143
gi|3861320|gnl|PID|e1343064	RC1227	WD0968	Ortholog	NADH DEHYDROGENASE I CHAIN M (nuoM)	Energy metabolism	RC1227 6.2e-203	WD0968 2.0e-103
gi|3861321|gnl|PID|e1343065	RC1228	WD0411	Ortholog	HEME EXPORTER PROTEIN A (ccmA)	Transport and binding proteins	RC1228 1.7e-65	WD0411 2.7e-19
gi|3861322|gnl|PID|e1343066	RC1229	WD0980	Ortholog	NADH DEHYDROGENASE I CHAIN I (nuoI)	Energy metabolism	RC1229 9.1e-83	WD0980 2.6e-60
gi|3861323|gnl|PID|e1343067	RC1230	WD0159	Ortholog	NADH DEHYDROGENASE I CHAIN H (nuoH)	Energy metabolism	RC1230 1.8e-155	WD0159 1.9e-107
gi|3861324|gnl|PID|e1343068	RC1231	WD0160	Ortholog	NADH DEHYDROGENASE I CHAIN G (nuoG)	Energy metabolism	RC1231 1.1e-290	WD0160 3.1e-169
gi|3861325|gnl|PID|e1343069	RC1232		Absent in Wolbachia	unknown	Hypothetical proteins	RC1232 1.1e-56	no hit
gi|3861326|gnl|PID|e1343070	RC1233	WD0105	Ortholog	ACONITATE HYDRATASE (acnA)	Energy metabolism	RC1233 0.0	WD0105 1.3e-266
gi|3861327|gnl|PID|e1343071	RC1234		Absent in Wolbachia	ATP SYNTHASE EPSILON CHAIN (atpC)	Energy metabolism	RC1234 1.1e-38	WD0204 0.00039
gi|3861328|gnl|PID|e1343072	RC1235	WD0203	Ortholog	ATP SYNTHASE BETA CHAIN (atpD)	Energy metabolism	RC1235 3.7e-205	WD0203 5.4e-156
gi|3861329|gnl|PID|e1343073	RC1236	WD1233	Ortholog	ATP SYNTHASE GAMMA CHAIN (atpG)	Energy metabolism	RC1236 3.9e-98	WD1233 1.2e-27
gi|3861330|gnl|PID|e1343074	RC1237	WD0655	Ortholog	ATP SYNTHASE ALPHA CHAIN (atpA)	Energy metabolism	RC1237 3.7e-237	WD0655 1.7e-152
gi|3861331|gnl|PID|e1343075	RC1238		Absent in Wolbachia	ATP SYNTHASE DELTA CHAIN (atpH)	Energy metabolism	RC1238 7.3e-65	WD0656 9.8e-07
gi|3861332|gnl|PID|e1343076	RC1239	WD0325	Ortholog	DIHYDROLIPOAMIDE DEHYDROGENASE (pdhD)	Energy metabolism	RC1239 3.4e-195	WD0325 1.2e-117
gi|3861333|gnl|PID|e1343077	RC1240		Absent in Wolbachia	unknown	Unclassified	RC1240 2.1e-19	no hit
gi|3861334|gnl|PID|e1343078	RC1245		Absent in Wolbachia	PENICILLIN-BINDING PROTEIN 1A (mrcA)	Cell envelope	RC1245 0.0	no hit
gi|3861335|gnl|PID|e1343079	RC1246	WD0421	Ortholog	unknown	Protein synthesis	RC1246 1.7e-214	WD0421 3.5e-136
gi|3861336|gnl|PID|e1343080	RC1251	WD1176	Ortholog	unknown	Hypothetical proteins	RC1251 4.4e-67	WD1176 2.4e-20
gi|3861337|gnl|PID|e1343081	RC1252	WD1249	Ortholog	GLUTATHIONE-REGULATED POTASSIUM-EFFLUX SYSTEM PROTEIN KEFB (kefB)	Transport and binding proteins	RC1252 7.8e-235	WD1249 6.5e-105
gi|3861338|gnl|PID|e1343082	RC1253	WD1117	Ortholog	unknown	Unknown function	RC1253 6.6e-48	WD1117 2.0e-16
gi|3861339|gnl|PID|e1343083	RC1254	WD0490	Ortholog	unknown	Unclassified	RC1254 1.6e-30	WD0490 1.2e-11
gi|3861340|gnl|PID|e1343084	RC1265	WD0334	Ortholog	TRANSLATION INITIATION FACTOR IF-1 (infA)	Protein synthesis	RC1265 1.5e-32	WD0334 8.8e-14
gi|3861341|gnl|PID|e1343085	RC1266	WD0333	Ortholog	MAF PROTEIN (maf)	Cellular processes	RC1266 4.4e-90	WD0333 1.4e-38
gi|3861342|gnl|PID|e1343086	RC1267	WD1094	Ortholog	DNAK SUPPRESSOR PROTEIN HOMOLOG (dksA)	Central intermediary metabolism	RC1267 5.7e-74	WD1094 1.3e-17
gi|3861343|gnl|PID|e1343087	RC1268	WD0752	Ortholog	PROBABLE INTEGRASE/RECOMBINASE RIPX (xerC)	Other categories	RC1268 5.3e-142	WD0752 2.4e-50
gi|3861344|gnl|PID|e1343088	RC1269		Absent in Wolbachia	unknown	Hypothetical proteins	RC1269 4.7e-31	no hit
gi|3861345|gnl|PID|e1343089	RC1270	WD1243	Ortholog	unknown	DNA metabolism	RC1270 1.0e-74	WD1243 2.1e-21
gi|3861346|gnl|PID|e1343090			R. prowazekii specific	POLY-BETA-HYDROXYBUTYRATE POLYMERASE (phbC2)	Fatty acid and phospholipid metabolism	no hit	no hit
gi|3861347|gnl|PID|e1343091	RC1271	WD1315	Ortholog	unknown	Hypothetical proteins	RC1271 5.3e-236	WD1315 9.7e-166
gi|3861348|gnl|PID|e1343092	RC1272	WD0797	Ortholog	unknown	Hypothetical proteins	RC1272 5.0e-217	WD0797 5.3e-11
gi|3861349|gnl|PID|e1343093	RC1274	WD0120	Ortholog	CELL DIVISION PROTEIN FTSK HOMOLOG (ftsK)	Cellular processes	RC1274 0.0	WD0120 1.1e-166
gi|3861350|gnl|PID|e1343094	RC1276	WD0167	Ortholog	METHIONINE AMINOPEPTIDASE (map)	Protein fate	RC1276 5.6e-138	WD0167 4.0e-89
gi|3861351|gnl|PID|e1343095	RC1279		Absent in Wolbachia	UNDECAPRENYL-PHOSPHATE ALPHA-N-ACETYLGLUCOSAMINYLTRANSFERASE (mraY2)	Cell envelope	RC1279 4.9e-123	WD1102 0.00052
gi|3861352|gnl|PID|e1343096	RC1280		Absent in Wolbachia	unknown	Hypothetical proteins	RC1280 3.6e-40	no hit
gi|3861353|gnl|PID|e1343097	RC1281		Absent in Wolbachia	unknown	Hypothetical proteins	RC1281 2.0e-64	no hit
gi|3861354|gnl|PID|e1343098	RC1282		Absent in Wolbachia	unknown	Cell envelope	RC1282 5.5e-76	no hit
gi|3861355|gnl|PID|e1343099	RC1283	WD0093	Ortholog	FERREDOXIN (fdxA)	Energy metabolism	RC1283 2.1e-44	WD0093 1.9e-25
gi|3861356|gnl|PID|e1343100	RC1284	WD0340	Ortholog	HEME EXPORTER PROTEIN C (ccmC)	Transport and binding proteins	RC1284 1.2e-85	WD0340 4.3e-44
gi|3861357|gnl|PID|e1343101	RC1285	WD0469	Ortholog	unknown	Purines, pyrimidines, nucleosides, and nucleotides	RC1285 2.9e-61	WD0469 1.3e-26
gi|3861358|gnl|PID|e1343102	RC1286		Absent in Wolbachia	PROTEIN P34 (p34)	Unclassified	RC1286 1.5e-121	no hit
gi|3861359|gnl|PID|e1343103	RC1287		Absent in Wolbachia	17 KD SURFACE ANTIGEN PRECURSOR (omp)	Unclassified	RC1287 8.8e-53	no hit
gi|3861360|gnl|PID|e1343104	RC1289	WD0938	Ortholog	FERRIC TRANSPORT ATP-BINDING PROTEIN (afuC)	Transport and binding proteins	RC1289 4.9e-107	WD0938 1.4e-36
gi|3861361|gnl|PID|e1343105	RC1294	WD0916	Ortholog	EXCINUCLEASE ABC SUBUNIT A (uvrA)	DNA metabolism	RC1294 0.0	WD0916 4.3e-289
gi|3861362|gnl|PID|e1343106	RC1295	WD0774	Ortholog	SINGLE-STRAND BINDING PROTEIN (ssb)	DNA metabolism	RC1295 2.7e-74	WD0774 5.0e-43
gi|3861363|gnl|PID|e1343107	RC1296		Absent in Wolbachia	unknown	Hypothetical proteins	RC1296 3.4e-99	no hit
gi|3861364|gnl|PID|e1343108	RC1301		Absent in Wolbachia	unknown	Unclassified	RC1301 4.5e-42	no hit
gi|3861365|gnl|PID|e1343109	RC1302	WD1277	Ortholog	HEAT SHOCK PROTEIN HTPG (htpG)	Cell envelope	RC1302 9.3e-287	WD1277 1.0e-168
gi|3861366|gnl|PID|e1343110	RC1303	WD1279	Ortholog	5-AMINOLEVULINIC ACID SYNTHASE (hemA)	Biosynthesis of cofactors, prosthetic groups, and carriers	RC1303 2.3e-196	WD1279 1.1e-104
gi|3861367|gnl|PID|e1343111	RC1306	WD0320	Ortholog	TRIGGER FACTOR (tig)	Protein fate	RC1306 1.6e-188	WD0320 9.1e-35
gi|3861368|gnl|PID|e1343112	RC1307	WD0493	Ortholog	unknown	Unknown function	RC1307 6.5e-128	WD0493 3.5e-65
gi|3861369|gnl|PID|e1343113	RC1308	WD1151	Ortholog	CITRATE SYNTHASE (gltA)	Energy metabolism	RC1308 1.8e-203	WD1151 4.2e-101
gi|3861370|gnl|PID|e1343114	RC1309	WD0164	Ortholog	unknown	Unknown function	RC1309 8.7e-117	WD0164 9.7e-63
gi|3861371|gnl|PID|e1343115	RC1310	WD1162	Ortholog	SFHB PROTEIN HOMOLOG (sfhB)	Regulatory functions	RC1310 1.3e-131	WD1162 1.7e-49
gi|3861372|gnl|PID|e1343116	RC1314	WD0010	Ortholog	POSSIBLE PROTOPORPHYRINOGEN OXIDASE (hemK)	Biosynthesis of cofactors, prosthetic groups, and carriers	RC1314 5.3e-181	WD0010 1.4e-31
gi|3861373|gnl|PID|e1343117	RC1315	WD0820	Ortholog	unknown	Unknown function	RC1315 7.3e-129	WD0820 1.3e-21
gi|3861374|gnl|PID|e1343118	RC1316	WD0155	Ortholog	GLYCYL-TRNA SYNTHETASE BETA CHAIN (glyS)	Protein synthesis	RC1316 5.6e-280	WD0155 2.4e-98
gi|3861375|gnl|PID|e1343119	RC1317	WD0156	Ortholog	GLYCYL-TRNA SYNTHETASE ALPHA SUBUNIT (glyQ)	Protein synthesis	RC1317 2.8e-136	WD0156 1.4e-70
gi|3861376|gnl|PID|e1343120	RC1320		Absent in Wolbachia	unknown	Unclassified	RC1320 8.0e-107	no hit
gi|3861377|gnl|PID|e1343121		WD0168 WD0414 WD0470	Absent in R. conorii	PROLINE/BETAINE TRANSPORTER (proP6)	Transport and binding proteins	RC0107 3.3e-62	WD0168 4.6e-56
gi|3861378|gnl|PID|e1343122	RC1324		Absent in Wolbachia	unknown	Hypothetical proteins	RC1324 9.3e-113	no hit
gi|3861379|gnl|PID|e1343123	RC1325		Absent in Wolbachia	unknown	Hypothetical proteins	RC1325 2.2e-81	no hit
gi|3861380|gnl|PID|e1343124	RC1326		Absent in Wolbachia	unknown	Hypothetical proteins	RC1326 1.3e-223	no hit
gi|3861381|gnl|PID|e1343125	RC1327	WD0862	Ortholog	ALANYL-TRNA SYNTHETASE (alaS)	Protein synthesis	RC1327 0.0	WD0862 6.3e-178
gi|3861382|gnl|PID|e1343126	RC1328	WD1068	Ortholog	PSEUDOURIDYLATE SYNTHASE I (truA)	Protein synthesis	RC1328 1.9e-105	WD1068 4.9e-59
gi|3861383|gnl|PID|e1343127	RC1329	WD1298	Ortholog	RNA POLYMERASE SIGMA FACTOR RPOD (rpoD)	Regulatory functions	RC1329 9.9e-299	WD1298 3.4e-115
gi|3861384|gnl|PID|e1343128	RC1330	WD0348	Ortholog	DNA PRIMASE (dnaG)	DNA metabolism	RC1330 3.4e-273	WD0348 2.9e-70
gi|3861385|gnl|PID|e1343129	RC1331		Absent in Wolbachia	unknown	Unclassified	RC1331 2.0e-85	no hit
gi|3861386|gnl|PID|e1343130	RC1332	WD0654	Ortholog	TRANSCRIPTION ELONGATION FACTOR GREA (greA)	Transcription	RC1332 3.9e-66	WD0654 4.4e-35
gi|3861387|gnl|PID|e1343131	RC1333		Absent in Wolbachia	NAD(P) TRANSHYDROGENASE SUBUNIT ALPHA (pntAB)	Energy metabolism	RC1333 7.6e-47	no hit
gi|3861388|gnl|PID|e1343132	RC1334		Absent in Wolbachia	ALANINE DEHYDROGENASE (pntAA)	Central intermediary metabolism	RC1334 4.2e-165	no hit
gi|3861389|gnl|PID|e1343133	RC1335		Absent in Wolbachia	unknown	Hypothetical proteins	RC1335 1.0e-83	no hit
gi|3861390|gnl|PID|e1343134	RC1336	WD1060	Ortholog	DNA POLYMERASE III SUBUNITS GAMMA AND TAU (dnaX)	DNA metabolism	RC1336 3.5e-216	WD1060 8.4e-64
gi|3861391|gnl|PID|e1343135	RC1337	WD1061	Ortholog	unknown	Hypothetical proteins	RC1337 2.6e-37	WD1061 1.4e-13
gi|3861392|gnl|PID|e1343136	RC1339	WD0236	Ortholog	unknown	Hypothetical proteins	RC1339 6.7e-103	WD0236 3.2e-16
gi|3861393|gnl|PID|e1343137	RC1341	WD0455	Ortholog	GLUTAMINE TRANSPORT ATP-BINDING PROTEIN GLNQ (glnQ2)	Transport and binding proteins	RC1341 1.6e-108	WD0455 9.7e-31
gi|3861394|gnl|PID|e1343138	RC1342		Absent in Wolbachia	unknown	Hypothetical proteins	RC1342 1.1e-120	no hit
gi|3861395|gnl|PID|e1343139	RC1343		Absent in Wolbachia	unknown	Unclassified	RC1343 1.3e-76	no hit
gi|3861396|gnl|PID|e1343140	RC1345		Absent in Wolbachia	unknown	Unclassified	RC1345 2.0e-158	no hit
gi|3861397|gnl|PID|e1343141	RC1346		Absent in Wolbachia	unknown	Hypothetical proteins	RC1346 2.6e-60	no hit
gi|3861398|gnl|PID|e1343142	RC1347	WD0788	Ortholog	SUCCINYL-DIAMINOPIMELATE DESUCCINYLASE (dapE)	Amino acid biosynthesis	RC1347 2.7e-154	WD0788 1.3e-76
gi|3861399|gnl|PID|e1343143	RC1356		Absent in Wolbachia	unknown	Hypothetical proteins	RC1356 4.0e-73	no hit
gi|3861400|gnl|PID|e1343144	RC1357	WD1014	Ortholog	PROBABLE LIPOATE-PROTEIN LIGASE B (lipB)	Protein fate	RC1357 1.4e-100	WD1014 3.2e-48
gi|3861401|gnl|PID|e1343145	RC1359	WD0798	Ortholog	30S RIBOSOMAL PROTEIN S16 (rpsP)	Unclassified	RC1359 2.4e-43	WD0798 2.5e-25
gi|3861402|gnl|PID|e1343146	RC1360	WD0930	Ortholog	50S RIBOSOMAL PROTEIN L33 (rpmG)	Protein synthesis	RC1360 1.1e-24	WD0930 1.6e-14
gi|3861403|gnl|PID|e1343147	RC1361	WD1306 WD0509	Ortholog	DNA MISMATCH REPAIR PROTEIN MUTL (mutL)	DNA metabolism	RC1361 1.2e-238	WD1306 5.2e-103
gi|3861404|gnl|PID|e1343148	RC1368		Absent in Wolbachia	PROLINE/BETAINE TRANSPORTER (proP7)	Transport and binding proteins	RC1368 2.5e-167	WD0168 1.1e-40
gi|3861405|gnl|PID|e1343149	RC1369		Absent in Wolbachia	COPROPORPHYRINOGEN III OXIDASE PRECURSOR (hemF)	Biosynthesis of cofactors, prosthetic groups, and carriers	RC1369 3.7e-141	ORF00333 2.9e-77
gi|3861406|gnl|PID|e1343150	RC1372	WD0417	Ortholog	unknown	Hypothetical proteins	RC1372 1.8e-63	WD0417 2.3e-29
gi|3861407|gnl|PID|e1343151	RC1373	WD1186	Ortholog	PROBABLE FERROCHELATASE (hemH)	Biosynthesis of cofactors, prosthetic groups, and carriers	RC1373 1.7e-152	WD1186 5.4e-69
gi|3861408|gnl|PID|e1343152	RC1374	WD1028	Ortholog	UROPORPHYRINOGEN DECARBOXYLASE (hemE)	Biosynthesis of cofactors, prosthetic groups, and carriers	RC1374 3.8e-155	WD1028 9.1e-67
gi|3868718|gnl|PID|e1343193	RC0723		Absent in Wolbachia	unknown	Hypothetical proteins	RC0723 1.7e-209	no hit

## Sheet: R. conorii Gene Content
R. conorii gene	Putative Ortholog in R. prowazekii	Putative Ortholog in Wolbachia	Orthology	Non-TIGR Annotation	TIGR role category	Besthit in R. prowazekii	Besthit in Wolbachia
RC0001	gi|3860573|gnl|PID|e1342317	WD0341	Ortholog	unknown	No TIGR role category	gi|3860573|gnl|PID|e1342317 1.3e-129	WD0341 3.1e-50
RC0002	gi|3860574|gnl|PID|e1342318	WD0879	Ortholog	trxA; thioredoxin	Energy metabolism	gi|3860574|gnl|PID|e1342318 1.7e-49	WD0879 7.5e-24
RC0003	gi|3860575|gnl|PID|e1342319		Absent in Wolbachia	rfbE; O-antigen export system ATP-binding protein RfbE	Cell envelope	gi|3860575|gnl|PID|e1342319 4.6e-111	WD0455 2.7e-12
RC0004	gi|3860576|gnl|PID|e1342320		Absent in Wolbachia	rfbA; O-antigen export system permease protein RfbA	Cell envelope	gi|3860576|gnl|PID|e1342320 1.9e-121	no hit
RC0005	gi|3860578|gnl|PID|e1342322	WD1082	Ortholog	unknown	Hypothetical proteins	gi|3860578|gnl|PID|e1342322 0.0	WD1082 1.7e-177
RC0006			R. conorii specific	unknown	No TIGR role category	no hit	no hit
RC0007			R. conorii specific	unknown	No TIGR role category	no hit	no hit
RC0008	gi|3860579|gnl|PID|e1342323		Absent in Wolbachia	lpxA; acyl-[acyl-carrier-protein]--UDP-N- acetylglucosamine O-acyltransferase [EC:2.3.1.129]	Cell envelope	gi|3860579|gnl|PID|e1342323 4.6e-127	no hit
RC0009	gi|3860580|gnl|PID|e1342324	WD1083	Ortholog	fabZ; (3R)-hydroxymyristoyl-[acyl carrier protein] dehydratase [EC:4.2.1.-]	Fatty acid and phospholipid metabolism	gi|3860580|gnl|PID|e1342324 9.4e-65	WD1083 4.1e-32
RC0010	gi|3860581|gnl|PID|e1342325		Absent in Wolbachia	lpxD; UDP-3-O-[3-hydroxymyristoyl] glucosamine N-acyltransferase [EC:2.3.1.-]	Fatty acid and phospholipid metabolism	gi|3860581|gnl|PID|e1342325 1.7e-152	no hit
RC0011	gi|3860582|gnl|PID|e1342326	WD0025	Ortholog	nifR3; nifR3-like protein	Unclassified	gi|3860582|gnl|PID|e1342326 2.4e-153	WD0025 9.2e-106
RC0012	gi|3860583|gnl|PID|e1342327		Absent in Wolbachia	unknown	Hypothetical proteins	gi|3860583|gnl|PID|e1342327 2.2e-120	no hit
RC0013	gi|3860584|gnl|PID|e1342328		Absent in Wolbachia	unknown	Hypothetical proteins	gi|3860584|gnl|PID|e1342328 4.0e-57	no hit
RC0014	gi|3860585|gnl|PID|e1342329	WD0937	Paralog	znuA; zinc/manganese ABC transporter substrate binding protein	Cellular processes	gi|3860585|gnl|PID|e1342329 4.6e-88	WD0937 2.0e-10
RC0015	gi|3860586|gnl|PID|e1342330	WD0444	Ortholog	pcnB; poly(A) polymerase [EC:2.7.7.19]	DNA metabolism	gi|3860586|gnl|PID|e1342330 3.4e-154	WD0444 1.1e-51
RC0016			R. conorii specific	unknown	No TIGR role category	no hit	no hit
RC0017		WD1160	Absent in R. prowazekii	unknown (PARTIAL) similarrity to competence locus E protein 3	Cellular processes	no hit	WD1160 1.2e-21
RC0018			R. conorii specific	unknown	Hypothetical proteins	no hit	no hit
RC0019	gi|3860589|gnl|PID|e1342333		Absent in Wolbachia	sca1; cell surface antigen	Central intermediary metabolism	gi|3860589|gnl|PID|e1342333 9.7e-145	no hit
RC0020			R. conorii specific	unknown	Hypothetical proteins	no hit	no hit
RC0021			R. conorii specific	unknown	Hypothetical proteins	no hit	no hit
RC0022			R. conorii specific	unknown	Hypothetical proteins	no hit	no hit
RC0023			R. conorii specific	unknown	No TIGR role category	no hit	no hit
RC0024	gi|3860590|gnl|PID|e1342334		Absent in Wolbachia	atpF; ATP synthase B chain precursor [EC:3.6.1.34]	Energy metabolism	gi|3860590|gnl|PID|e1342334 1.7e-56	no hit
RC0025	gi|3860591|gnl|PID|e1342335		Absent in Wolbachia	atpX; ATP synthase B chain	Energy metabolism	gi|3860591|gnl|PID|e1342335 1.1e-63	WD0429 2.2e-08
RC0026	gi|3860592|gnl|PID|e1342336	WD0428	Ortholog	atpE; ATP synthase C chain [EC:3.6.1.34]	Energy metabolism	gi|3860592|gnl|PID|e1342336 1.1e-29	WD0428 9.5e-17
RC0027	gi|3860593|gnl|PID|e1342337	WD0427	Ortholog	atpB; ATP synthase A chain [EC:3.6.1.34]	Energy metabolism	gi|3860593|gnl|PID|e1342337 2.5e-110	WD0427 7.3e-65
RC0028	gi|3860594|gnl|PID|e1342338		Absent in Wolbachia	unknown	Hypothetical proteins	gi|3860594|gnl|PID|e1342338 4.3e-21	no hit
RC0029	gi|3860595|gnl|PID|e1342339	WD1055	Ortholog	unknown	Cell envelope	gi|3860595|gnl|PID|e1342339 1.1e-93	WD1055 4.3e-21
RC0030	gi|3860596|gnl|PID|e1342340		Absent in Wolbachia	unknown	Regulatory functions	gi|3860596|gnl|PID|e1342340 6.4e-82	no hit
RC0031			R. conorii specific	unknown	Hypothetical proteins	gi|3861316|gnl|PID|e1343060 1.0e-122	no hit
RC0032	gi|3860599|gnl|PID|e1342343	WD1286	Ortholog	recF; RecF protein	DNA metabolism	gi|3860599|gnl|PID|e1342343 1.0e-161	WD1286 4.1e-48
RC0033		WD0880	Absent in R. prowazekii	unknown (PARTIAL) similarity to coenzyme PQQ synthesis protein c	Biosynthesis of cofactors, prosthetic groups, and carriers	no hit	WD0880 9.6e-24
RC0034		WD0884	Absent in R. prowazekii	folA; dihydrofolate reductase [EC:1.5.1.3]	Biosynthesis of cofactors, prosthetic groups, and carriers	no hit	WD0884 4.1e-32
RC0035		WD0883	Absent in R. prowazekii	unknown (PARTIAL) split gene of folate synthesis bifunctional protein	Biosynthesis of cofactors, prosthetic groups, and carriers	no hit	WD0883 3.8e-13
RC0036			R. conorii specific	unknown (PARTIAL) split gene of folate synthesis bifunctional protein	Biosynthesis of cofactors, prosthetic groups, and carriers	no hit	WD0883 3.5e-19
RC0037			R. conorii specific	unknown (PARTIAL) split gene of folate synthesis bifunctional protein	Biosynthesis of cofactors, prosthetic groups, and carriers	no hit
RC0038			R. conorii specific	unknown (PARTIAL) split gene of folate synthesis bifunctional protein	Biosynthesis of cofactors, prosthetic groups, and carriers	no hit	ORF01559 1.4e-13
RC0039	gi|3860600|gnl|PID|e1342344		Absent in Wolbachia	unknown	Hypothetical proteins	gi|3860600|gnl|PID|e1342344 2.4e-91	no hit
RC0040			R. conorii specific	unknown	Hypothetical proteins	no hit	no hit
RC0041			R. conorii specific	unknown	No TIGR role category	no hit	no hit
RC0042	gi|3860601|gnl|PID|e1342345		Absent in Wolbachia	sco2; sco2 protein precursor	Unknown function	gi|3860601|gnl|PID|e1342345 9.1e-83	WD0109 3.0e-13
RC0043	gi|3860602|gnl|PID|e1342346		Absent in Wolbachia	unknown	Hypothetical proteins	gi|3860602|gnl|PID|e1342346 3.3e-94	no hit
RC0044	gi|3860603|gnl|PID|e1342347		Absent in Wolbachia	unknown	Unknown function	gi|3860603|gnl|PID|e1342347 4.4e-74	WD0129 2.8e-05
RC0045			R. conorii specific	unknown	No TIGR role category	no hit	no hit
RC0046			R. conorii specific	unknown	Unclassified	no hit	no hit
RC0047			R. conorii specific	unknown	No TIGR role category	no hit	no hit
RC0048	gi|3860604|gnl|PID|e1342348		Absent in Wolbachia	unknown	Hypothetical proteins	gi|3860604|gnl|PID|e1342348 8.1e-201	no hit
RC0049			R. conorii specific	unknown	No TIGR role category	no hit	no hit
RC0050			R. conorii specific	unknown	No TIGR role category	no hit	no hit
RC0051			R. conorii specific	unknown	No TIGR role category	no hit	no hit
RC0052			R. conorii specific	unknown	No TIGR role category	no hit	no hit
RC0053			R. conorii specific	unknown	Unclassified	no hit	no hit
RC0054	gi|3860605|gnl|PID|e1342349		Absent in Wolbachia	phbB; acetoacetyl-CoA reductase [EC:1.1.1.100]	Fatty acid and phospholipid metabolism	gi|3860605|gnl|PID|e1342349 1.4e-107	WD0650 3.2e-39
RC0055			R. conorii specific	unknown	No TIGR role category	no hit	no hit
RC0056			R. conorii specific	unknown	No TIGR role category	no hit	no hit
RC0057			R. conorii specific	unknown	Hypothetical proteins	no hit	no hit
RC0058			R. conorii specific	unknown	No TIGR role category	no hit	no hit
RC0059	gi|3860606|gnl|PID|e1342350	WD0224	Ortholog	clpB; clpB protein	Protein fate	gi|3860606|gnl|PID|e1342350 0.0	WD0224 2.8e-255
RC0060			R. conorii specific	unknown	No TIGR role category	no hit	no hit
RC0061	gi|3860607|gnl|PID|e1342351	WD0699	Ortholog	gcp; sialoglycoprotease [EC:3.4.24.57]	Protein fate	gi|3860607|gnl|PID|e1342351 1.4e-150	WD0699 1.4e-84
RC0062	gi|3860608|gnl|PID|e1342352		Absent in Wolbachia	aco1; acyl-CoA desaturase 1	Fatty acid and phospholipid metabolism	gi|3860608|gnl|PID|e1342352 8.9e-195	no hit
RC0063			R. conorii specific	similarity to transcriptional regulator	Regulatory functions	gi|3860641|gnl|PID|e1342385 3.2e-08	WD0732 9.6e-06
RC0064	gi|3860609|gnl|PID|e1342353	WD0781	Ortholog	rpsF; 30S ribosomal protein S6	Protein synthesis	gi|3860609|gnl|PID|e1342353 1.0e-58	WD0781 1.3e-10
RC0065	gi|3860610|gnl|PID|e1342354	WD0782	Ortholog	rpsR; 30S ribosomal protein S18	Protein synthesis	gi|3860610|gnl|PID|e1342354 3.5e-42	WD0782 6.7e-16
RC0066	gi|3860611|gnl|PID|e1342355	WD0783	Ortholog	rplI; 50S ribosomal protein L9	Protein synthesis	gi|3860611|gnl|PID|e1342355 3.1e-66	WD0783 4.8e-22
RC0067	gi|3860612|gnl|PID|e1342356	WD1254	Ortholog	mesJ; cell cycle protein MesJ	Cellular processes	gi|3860612|gnl|PID|e1342356 5.0e-185	WD1254 2.1e-42
RC0068	gi|3860613|gnl|PID|e1342357	WD1253	Ortholog	ftsH; cell division protein ftsH [EC:3.4.24.-]	Cellular processes	gi|3860613|gnl|PID|e1342357 6.3e-297	WD1253 3.7e-173
RC0069	gi|3860614|gnl|PID|e1342358	WD0727	Ortholog	sdhB; succinate dehydrogenase iron-sulfur protein [EC:1.3.99.1]	Energy metabolism	gi|3860614|gnl|PID|e1342358 4.4e-138	WD0727 1.8e-100
RC0070			R. conorii specific	unknown	No TIGR role category	no hit	no hit
RC0071	gi|3860615|gnl|PID|e1342359	WD0717	Ortholog	unknown	Unclassified	gi|3860615|gnl|PID|e1342359 2.7e-154	WD0717 1.3e-49
RC0072	gi|3860616|gnl|PID|e1342360	WD0768	Ortholog	lgt; prolipoprotein diacylglyceryl transferase [EC:2.4.99.-]	Protein fate	gi|3860616|gnl|PID|e1342360 2.5e-112	WD0768 1.1e-61
RC0073	gi|3860617|gnl|PID|e1342361		Absent in Wolbachia	unknown	Transport and binding proteins	gi|3860617|gnl|PID|e1342361 1.4e-159	no hit
RC0074	gi|3860618|gnl|PID|e1342362	WD0237	Ortholog	yidC; 60 kD inner-membrane protein	Unknown function	gi|3860618|gnl|PID|e1342362 1.2e-263	WD0237 4.0e-121
RC0075	gi|3860619|gnl|PID|e1342363	WD0487	Ortholog	pgsA; CDP-diacylglycerol--glycerol-3-phosphate 3-phosphatidyltransferase [EC:2.7.8.5]	Fatty acid and phospholipid metabolism	gi|3860619|gnl|PID|e1342363 1.7e-79	WD0487 3.7e-38
RC0076	gi|3860620|gnl|PID|e1342364		Absent in Wolbachia	unknown	Hypothetical proteins	gi|3860620|gnl|PID|e1342364 2.1e-74	no hit
RC0077	gi|3860621|gnl|PID|e1342365		Absent in Wolbachia	unknown	Cell envelope	gi|3860621|gnl|PID|e1342365 1.3e-49	no hit
RC0078			R. conorii specific	unknown (PARTIAL) similarity to BioC	Cellular processes	no hit	no hit
RC0079			R. conorii specific	unknown	No TIGR role category	no hit	no hit
RC0080			R. conorii specific	def3; polypeptide deformylase [EC:3.5.1.31]	Protein fate	gi|3860772|gnl|PID|e1342516 3.9e-11	WD0165 1.7e-10
RC0081	gi|3860623|gnl|PID|e1342367		Absent in Wolbachia	tlc1; ADP,ATP carrier protein	Transport and binding proteins	gi|3860623|gnl|PID|e1342367 2.4e-240	no hit
RC0082	gi|3860624|gnl|PID|e1342368	WD0619	Ortholog	glpT; glycerol-3-phosphate transporter	Transport and binding proteins	gi|3860624|gnl|PID|e1342368 2.1e-202	WD0619 1.9e-34
RC0083	gi|3860625|gnl|PID|e1342369	WD1183	Ortholog	ndk; nucleoside diphosphate kinase [EC:2.7.4.6]	Purines, pyrimidines, nucleosides, and nucleotides	gi|3860625|gnl|PID|e1342369 1.0e-65	WD1183 8.9e-37
RC0084	gi|3860626|gnl|PID|e1342370	WD1009	Ortholog	gidA; glucose inhibited division protein A	Unknown function	gi|3860626|gnl|PID|e1342370 2.1e-264	WD1009 9.4e-152
RC0085	gi|3860627|gnl|PID|e1342371		Absent in Wolbachia	gidB; glucose inhibited division protein B	Unknown function	gi|3860627|gnl|PID|e1342371 1.4e-77	no hit
RC0086	gi|3860628|gnl|PID|e1342372	WD1217	Ortholog	soj; soj protein	Regulatory functions	gi|3860628|gnl|PID|e1342372 2.1e-124	WD1217 5.8e-72
RC0087	gi|3860629|gnl|PID|e1342373	WD1218	Ortholog	spo0J; stage 0 sporulation protein J	Cellular processes	gi|3860629|gnl|PID|e1342373 5.1e-112	WD1218 1.1e-47
RC0088	gi|3860630|gnl|PID|e1342374		Absent in Wolbachia	abcT1; ABC transporter ATP-binding protein	Transport and binding proteins	gi|3860630|gnl|PID|e1342374 1.8e-267	WD0455 8.5e-15
RC0089	gi|3860631|gnl|PID|e1342375		Absent in Wolbachia	unknown	Hypothetical proteins	gi|3860631|gnl|PID|e1342375 6.5e-25	no hit
RC0090	gi|3860632|gnl|PID|e1342376		Absent in Wolbachia	kdsA; 2-dehydro-3-deoxyphosphooctonate aldolase [EC:4.1.2.16]	Cell envelope	gi|3860632|gnl|PID|e1342376 6.5e-128	no hit
RC0091			R. conorii specific	unknown	No TIGR role category	no hit	no hit
RC0092			R. conorii specific	unknown (PARTIAL) similarity to cation efflux system protein	No TIGR role category	no hit	no hit
RC0093	gi|3860633|gnl|PID|e1342377	WD0708	Ortholog	hesB1; hesB protein	Central intermediary metabolism	gi|3860633|gnl|PID|e1342377 1.9e-50	WD0708 1.6e-12
RC0094	gi|3860634|gnl|PID|e1342378	WD0709	Ortholog	dgtP; deoxyguanosinetriphosphate triphosphohydrolase [EC:3.1.5.1]	Purines, pyrimidines, nucleosides, and nucleotides	gi|3860634|gnl|PID|e1342378 5.4e-156	WD0709 4.4e-74
RC0095	gi|3860635|gnl|PID|e1342379	WD0402	Ortholog	argS; arginyl-tRNA synthetase [EC:6.1.1.19]	Protein synthesis	gi|3860635|gnl|PID|e1342379 4.2e-259	WD0402 8.5e-135
RC0096	gi|3860636|gnl|PID|e1342380		Absent in Wolbachia	unknown	Hypothetical proteins	gi|3860636|gnl|PID|e1342380 1.5e-89	no hit
RC0097	gi|3860637|gnl|PID|e1342381		Absent in Wolbachia	parC; topoisomerase IV subunit A [EC:5.99.1.-]	DNA metabolism	gi|3860637|gnl|PID|e1342381 0.0	WD1202 1.1e-102
RC0098	gi|3860638|gnl|PID|e1342382	WD0082	Ortholog	unknown	Hypothetical proteins	gi|3860638|gnl|PID|e1342382 2.3e-203	WD0082 1.5e-08
RC0099	gi|3860639|gnl|PID|e1342383	WD0379	Ortholog	dcd; deoxycytidine triphosphate deaminase [EC:3.5.4.13]	Purines, pyrimidines, nucleosides, and nucleotides	gi|3860639|gnl|PID|e1342383 1.9e-96	WD0379 6.7e-71
RC0100	gi|3860640|gnl|PID|e1342384	WD0106	Ortholog	secB; protein-export protein secB	Protein fate	gi|3860640|gnl|PID|e1342384 1.6e-76	WD0106 1.2e-18
RC0101	gi|3860641|gnl|PID|e1342385	WD0732	Ortholog	czcR; transcriptional activator protein czcR	Transport and binding proteins	gi|3860641|gnl|PID|e1342385 6.4e-114	WD0732 2.2e-63
RC0102	gi|3860642|gnl|PID|e1342386		Absent in Wolbachia	unknown	Hypothetical proteins	gi|3860642|gnl|PID|e1342386 1.1e-132	no hit
RC0103	gi|3860643|gnl|PID|e1342387	WD0796	Ortholog	unknown	Hypothetical proteins	gi|3860643|gnl|PID|e1342387 3.1e-82	WD0796 1.1e-24
RC0104	gi|3860644|gnl|PID|e1342388		Absent in Wolbachia	pntB; NAD(p) transhydrogenase subunit beta [EC:1.6.1.1]	Central intermediary metabolism	gi|3860644|gnl|PID|e1342388 1.0e-177	no hit
RC0105	gi|3860645|gnl|PID|e1342389		Absent in Wolbachia	hypothetical outer-membrane protein	Hypothetical proteins	gi|3860645|gnl|PID|e1342389 7.0e-92	no hit
RC0106	gi|3860646|gnl|PID|e1342390	WD0621	Ortholog	unknown	Cell envelope	gi|3860646|gnl|PID|e1342390 2.7e-113	WD0621 6.5e-73
RC0107	gi|3860647|gnl|PID|e1342391	WD0168 WD0414 WD0470	Paralog	proP1; proline/betaine transporter	Transport and binding proteins	gi|3860647|gnl|PID|e1342391 1.8e-173	WD0168 4.2e-62
RC0108			R. conorii specific	unknown	No TIGR role category	no hit	no hit
RC0109	gi|3860648|gnl|PID|e1342392		Absent in Wolbachia	secG; protein-export membrane protein secG	Protein fate	gi|3860648|gnl|PID|e1342392 2.7e-19	no hit
RC0110	gi|3860650|gnl|PID|e1342394		Absent in Wolbachia	sca2; 190 kD antigen precursor	Central intermediary metabolism	gi|3860650|gnl|PID|e1342394 6.6e-135	no hit
RC0111	gi|3860654|gnl|PID|e1342398	WD0149	Ortholog	cysS; cysteinyl-tRNA synthetase [EC:6.1.1.16]	Protein synthesis	gi|3860654|gnl|PID|e1342398 9.4e-223	WD0149 1.1e-116
RC0112	gi|3860655|gnl|PID|e1342399	WD0532	Ortholog	rpsB; 30S ribosomal protein S2	Protein synthesis	gi|3860655|gnl|PID|e1342399 2.4e-130	WD0532 3.7e-70
RC0113	gi|3860656|gnl|PID|e1342400	WD0531	Ortholog	tsf; elongation factor EF-Ts	Protein synthesis	gi|3860656|gnl|PID|e1342400 5.6e-122	WD0531 1.1e-43
RC0114			R. conorii specific	unknown	No TIGR role category	no hit	no hit
RC0115			R. conorii specific	unknown	No TIGR role category	no hit	no hit
RC0116			R. conorii specific	unknown	No TIGR role category	no hit	no hit
RC0117			R. conorii specific	unknown	No TIGR role category	no hit	no hit
RC0118	gi|3860658|gnl|PID|e1342402		Absent in Wolbachia	kdtA; 3-deoxy-D-manno-octulosonic-acid transferase [EC:2.-.-.-]	Cell envelope	gi|3860658|gnl|PID|e1342402 2.4e-194	no hit
RC0119	gi|3860659|gnl|PID|e1342403		Absent in Wolbachia	unknown	Hypothetical proteins	gi|3860659|gnl|PID|e1342403 1.4e-100	no hit
RC0120	gi|3860660|gnl|PID|e1342404	WD1029	Ortholog	aatA; aspartate aminotransferase A [EC:2.6.1.1]	Amino acid biosynthesis	gi|3860660|gnl|PID|e1342404 1.1e-189	WD1029 1.0e-113
RC0121			R. conorii specific	unknown	Unclassified	no hit	no hit
RC0122	gi|3860661|gnl|PID|e1342405	WD0198	Ortholog	unknown	Hypothetical proteins	gi|3860661|gnl|PID|e1342405 1.9e-144	WD0198 2.1e-21
RC0123	gi|3860662|gnl|PID|e1342406		Absent in Wolbachia	vacJ; vacJ lipoprotein precursor	Cell envelope	gi|3860662|gnl|PID|e1342406 3.7e-118	no hit
RC0124	gi|3860663|gnl|PID|e1342407		Absent in Wolbachia	unknown	Hypothetical proteins	gi|3860663|gnl|PID|e1342407 3.1e-89	WD1053 0.00018
RC0125		WD0036	Absent in R. prowazekii	unknown (PARTIAL) split gene of ribose-phosphate pyrophosphokinase	Purines, pyrimidines, nucleosides, and nucleotides	no hit	WD0036 6.9e-15
RC0126			R. conorii specific	unknown (PARTIAL) split gene of ribose-phosphate pyrophosphokinase	Purines, pyrimidines, nucleosides, and nucleotides	no hit	WD0036 1.9e-07
RC0127			R. conorii specific	unknown	Protein synthesis	no hit	no hit
RC0128	gi|3860664|gnl|PID|e1342408		Absent in Wolbachia	alr; alanine racemase [EC:5.1.1.1]	Cell envelope	gi|3860664|gnl|PID|e1342408 3.3e-156	no hit
RC0129	gi|3860665|gnl|PID|e1342409	WD0989	Ortholog	ABC transporter permease protein	Hypothetical proteins	gi|3860665|gnl|PID|e1342409 6.8e-78	WD0989 1.4e-29
RC0130	gi|3860666|gnl|PID|e1342410	WD0990	Ortholog	mkl; ribonucleotide ABC transporter ATP-binding protein	Purines, pyrimidines, nucleosides, and nucleotides	gi|3860666|gnl|PID|e1342410 2.0e-103	WD0990 1.0e-44
RC0131	gi|3860667|gnl|PID|e1342411		Absent in Wolbachia	unknown	Hypothetical proteins	gi|3860667|gnl|PID|e1342411 8.6e-23	no hit
RC0132			R. conorii specific	unknown	No TIGR role category	no hit	no hit
RC0133			R. conorii specific	unknown	Protein synthesis	no hit	no hit
RC0134			R. conorii specific	unknown	No TIGR role category	no hit	no hit
RC0135			R. conorii specific	unknown	Hypothetical proteins	no hit	no hit
RC0136	gi|3860668|gnl|PID|e1342412	WD0391	Ortholog	rpmB; 50S ribosomal protein L28	Protein synthesis	gi|3860668|gnl|PID|e1342412 2.2e-33	WD0391 2.4e-11
RC0137	gi|3860669|gnl|PID|e1342413		Absent in Wolbachia	rpmE; 50S ribosomal protein L31	Protein synthesis	gi|3860669|gnl|PID|e1342413 2.4e-34	no hit
RC0138	gi|3860670|gnl|PID|e1342414	WD0246	Ortholog	hypothetical GTP-binding protein	Unknown function	gi|3860670|gnl|PID|e1342414 7.4e-88	WD0246 4.2e-30
RC0139		WD0245	Absent in R. prowazekii	argB; acetylglutamate kinase [EC:2.7.2.8]	Amino acid biosynthesis	no hit	WD0245 6.1e-22
RC0140		WD0859	Absent in R. prowazekii	unknown	Protein fate	no hit	WD0859 3.2e-16
RC0141	gi|3860671|gnl|PID|e1342415	WD0858	Ortholog	virB4; virB4 protein precursor	Cellular processes	gi|3860671|gnl|PID|e1342415 0.0	WD0858 1.0e-264
RC0142	gi|3860672|gnl|PID|e1342416	WD0857	Ortholog	unknown	Cell envelope	gi|3860672|gnl|PID|e1342416 0.0	WD0857 5.4e-19
RC0143	gi|3860673|gnl|PID|e1342417		Absent in Wolbachia	unknown	Cell envelope	gi|3860673|gnl|PID|e1342417 1.6e-291	WD0857 5.6e-25
RC0144	gi|3860674|gnl|PID|e1342418	WD0855 WD0856	Ortholog	unknown	Cell envelope	gi|3860674|gnl|PID|e1342418 0.0	WD0855 1.8e-18
RC0145	gi|3860675|gnl|PID|e1342419		Absent in Wolbachia	unknown	Cell envelope	gi|3860675|gnl|PID|e1342419 0.0	WD0855 2.7e-17
RC0146	gi|3860676|gnl|PID|e1342420	WD0854	Ortholog	unknown	Cell envelope	gi|3860676|gnl|PID|e1342420 0.0	WD0854 2.0e-17
RC0147	gi|3860677|gnl|PID|e1342421		Absent in Wolbachia	unknown (PARTIAL) similarity to phosphate acetyltransferase (Pta)	Energy metabolism	gi|3860677|gnl|PID|e1342421 2.9e-61	no hit
RC0148			R. conorii specific	unknown (PARTIAL) split gene of acetate kinase (AckA)	Central intermediary metabolism	gi|3860678|gnl|PID|e1342422 6.3e-14	no hit
RC0149			R. conorii specific	unknown (PARTIAL) split gene of acetate kinase (AckA)	Central intermediary metabolism	gi|3860678|gnl|PID|e1342422 1.5e-32	no hit
RC0150	gi|3860678|gnl|PID|e1342422		Absent in Wolbachia	unknown (PARTIAL) split gene of acetate kinase (AckA)	Central intermediary metabolism	gi|3860678|gnl|PID|e1342422 4.7e-47	no hit
RC0151	gi|3860679|gnl|PID|e1342423	WD1022	Ortholog	trmD; tRNA (guanine-n1)-methyltransferase [EC:2.1.1.31]	Protein synthesis	gi|3860679|gnl|PID|e1342423 1.1e-111	WD1022 8.4e-64
RC0152	gi|3860680|gnl|PID|e1342424	WD1021	Ortholog	rplS; 50S ribosomal protein L19	Protein synthesis	gi|3860680|gnl|PID|e1342424 9.1e-51	WD1021 3.3e-21
RC0153	gi|3860681|gnl|PID|e1342425	WD0557	Ortholog	unknown	Hypothetical proteins	gi|3860681|gnl|PID|e1342425 7.3e-26	WD0557 3.5e-10
RC0154	gi|3860682|gnl|PID|e1342426	WD0235	Ortholog	secF; protein-export membrane protein secF	Protein fate	gi|3860682|gnl|PID|e1342426 6.7e-126	WD0235 1.1e-47
RC0155	gi|3860683|gnl|PID|e1342427	WD0976	Ortholog	nuoF; NADH dehydrogenase I chain F [EC:1.6.5.3]	Energy metabolism	gi|3860683|gnl|PID|e1342427 4.3e-218	WD0976 7.2e-177
RC0156	gi|3860684|gnl|PID|e1342428	WD0893	Ortholog	lepB; signal peptidase I [EC:3.4.21.89]	Protein fate	gi|3860684|gnl|PID|e1342428 1.1e-130	WD0893 1.1e-45
RC0157	gi|3860685|gnl|PID|e1342429	WD1240	Ortholog	rnc; ribonuclease III [EC:3.1.26.3]	Transcription	gi|3860685|gnl|PID|e1342429 7.4e-104	WD1240 1.9e-41
RC0158	gi|3860686|gnl|PID|e1342430	WD0743	Ortholog	era; GTP-binding protein Era	Regulatory functions	gi|3860686|gnl|PID|e1342430 5.1e-128	WD0743 2.1e-60
RC0159	gi|3860687|gnl|PID|e1342431	WD0142	Ortholog	ruvC; crossover junction endodeoxyribonuclease RuvC [EC:3.1.22.4]	DNA metabolism	gi|3860687|gnl|PID|e1342431 8.2e-66	WD0142 2.5e-25
RC0160			R. conorii specific	tRNA/rRNA methyltransferase [EC:2.1.1.-]	Protein synthesis	no hit	no hit
RC0161			R. conorii specific	unknown	Hypothetical proteins	no hit	no hit
RC0162	gi|3860688|gnl|PID|e1342432		Absent in Wolbachia	unknown	Hypothetical proteins	gi|3860688|gnl|PID|e1342432 1.4e-118	no hit
RC0163	gi|3860689|gnl|PID|e1342433	WD0179	Ortholog	mrp; Mrp protein	Unknown function	gi|3860689|gnl|PID|e1342433 5.0e-137	WD0179 3.3e-62
RC0164	gi|3860690|gnl|PID|e1342434	WD0831	Ortholog	hflK; protease activity modulator HflK	Other categories	gi|3860690|gnl|PID|e1342434 7.4e-152	WD0831 6.9e-53
RC0165	gi|3860691|gnl|PID|e1342435	WD0832	Ortholog	hflC; hflC protein	Other categories	gi|3860691|gnl|PID|e1342435 2.7e-131	WD0832 5.3e-62
RC0166	gi|3860692|gnl|PID|e1342436	WD0833	Ortholog	htrA; periplasmic serine protease [EC:3.4.21.-]	Protein fate	gi|3860692|gnl|PID|e1342436 6.6e-199	WD0833 7.6e-79
RC0167	gi|3860693|gnl|PID|e1342437	WD1135	Ortholog	unknown	Central intermediary metabolism	gi|3860693|gnl|PID|e1342437 3.1e-105	WD1135 8.8e-53
RC0168	gi|3860694|gnl|PID|e1342438	WD1221	Ortholog	sdhC; succinate dehydrogenase cytochrome b-556 subunit [EC:1.3.99.1]	Energy metabolism	gi|3860694|gnl|PID|e1342438 2.3e-54	WD1221 6.0e-15
RC0169	gi|3860695|gnl|PID|e1342439	WD1222	Ortholog	sdhD; succinate dehydrogenase hydrophobic membrane anchor protein [EC:1.3.99.1]	Energy metabolism	gi|3860695|gnl|PID|e1342439 1.8e-47	WD1222 7.3e-10
RC0170	gi|3860696|gnl|PID|e1342440	WD0437	Ortholog	sdhA; succinate dehydrogenase flavoprotein subunit [EC:1.3.99.1]	Energy metabolism	gi|3860696|gnl|PID|e1342440 0.0	WD0437 8.2e-224
RC0171	gi|3860697|gnl|PID|e1342441		Absent in Wolbachia	yqiY; amino acid ABC transporter permease protein	Transport and binding proteins	gi|3860697|gnl|PID|e1342441 2.0e-87	no hit
RC0172	gi|3860698|gnl|PID|e1342442	WD0014	Ortholog	rpsL; 30S ribosomal protein S12	Protein synthesis	gi|3860698|gnl|PID|e1342442 1.1e-63	WD0014 4.0e-34
RC0173	gi|3860699|gnl|PID|e1342443	WD0015	Ortholog	rpsG; 30S ribosomal protein S7	Protein synthesis	gi|3860699|gnl|PID|e1342443 7.6e-79	WD0015 5.0e-34
RC0174	gi|3860700|gnl|PID|e1342444	WD0016	Ortholog	fusA; elongation factor EF-G	Protein synthesis	gi|3860700|gnl|PID|e1342444 0.0	WD0016 2.7e-241
RC0175	gi|3860701|gnl|PID|e1342445		Absent in Wolbachia	secE; preprotein translocase SecE subunit	Protein fate	gi|3860701|gnl|PID|e1342445 1.0e-12	no hit
RC0176	gi|3860702|gnl|PID|e1342446	WD0019	Ortholog	nusG; transcription antitermination protein NusG	Transcription	gi|3860702|gnl|PID|e1342446 1.2e-87	WD0019 5.9e-24
RC0177	gi|3860703|gnl|PID|e1342447	WD0020	Ortholog	rplK; 50S ribosomal protein L11	Protein synthesis	gi|3860703|gnl|PID|e1342447 1.9e-57	WD0020 3.3e-14
RC0178	gi|3860704|gnl|PID|e1342448	WD0021	Ortholog	rplA; 50S ribosomal protein L1	Protein synthesis	gi|3860704|gnl|PID|e1342448 4.1e-110	WD0021 2.6e-46
RC0179	gi|3860705|gnl|PID|e1342449	WD0022	Ortholog	rplJ; 50S ribosomal protein L10	Protein synthesis	gi|3860705|gnl|PID|e1342449 1.2e-73	WD0022 1.3e-21
RC0180	gi|3860706|gnl|PID|e1342450	WD0023	Ortholog	rplL; 50S ribosomal protein L7/L12	Protein synthesis	gi|3860706|gnl|PID|e1342450 1.7e-33	WD0023 2.5e-09
RC0181	gi|3860707|gnl|PID|e1342451		Absent in Wolbachia	rpoB; DNA-directed RNA polymerase beta chain [EC:2.7.7.6]	Transcription	gi|3860707|gnl|PID|e1342451 0.0	WD0024 0.0
RC0182	gi|3860708|gnl|PID|e1342452	WD0024	Ortholog	rpoC; DNA-directed RNA polymerase beta prime chain [EC:2.7.7.6]	Transcription	gi|3860708|gnl|PID|e1342452 0.0	WD0024 0.0
RC0183			R. conorii specific	unknown	Unclassified	no hit	no hit
RC0184	gi|3860709|gnl|PID|e1342453	WD0054	Ortholog	pepA; aminopeptidase A [EC:3.4.11.1]	Protein fate	gi|3860709|gnl|PID|e1342453 2.4e-210	WD0054 9.9e-93
RC0185	gi|3860710|gnl|PID|e1342454		Absent in Wolbachia	unknown	Hypothetical proteins	gi|3860710|gnl|PID|e1342454 1.1e-118	no hit
RC0186	gi|3860711|gnl|PID|e1342455		Absent in Wolbachia	unknown	Hypothetical proteins	gi|3860711|gnl|PID|e1342455 7.9e-52	no hit
RC0187	gi|3860712|gnl|PID|e1342456	WD0413	Ortholog	aspS; asparaginyl-tRNA synthetase [EC:6.1.1.12]	Protein synthesis	gi|3860712|gnl|PID|e1342456 1.3e-278	WD0413 1.5e-192
RC0188	gi|3860713|gnl|PID|e1342457		Absent in Wolbachia	unknown	Hypothetical proteins	gi|3860713|gnl|PID|e1342457 1.2e-231	no hit
RC0189	gi|3860714|gnl|PID|e1342458	WD0950	Ortholog	unknown	Unclassified	gi|3860714|gnl|PID|e1342458 7.0e-108	WD0950 1.2e-41
RC0190	gi|3860715|gnl|PID|e1342459	WD0370	Ortholog	dapB; dihydrodipicolinate reductase [EC:1.3.1.26]	Amino acid biosynthesis	gi|3860715|gnl|PID|e1342459 4.3e-108	WD0370 4.3e-37
RC0191	gi|3860716|gnl|PID|e1342460		Absent in Wolbachia	unknown	Cellular processes	gi|3860716|gnl|PID|e1342460 5.8e-72	no hit
RC0192	gi|3860717|gnl|PID|e1342461		Absent in Wolbachia	yqiX; amino acid ABC transporter substrate binding protein	Transport and binding proteins	gi|3860717|gnl|PID|e1342461 5.6e-99	no hit
RC0193	gi|3860718|gnl|PID|e1342462	WD0146	Ortholog	gatB; glutamyl-tRNA amidotransferase subunit B	Protein synthesis	gi|3860718|gnl|PID|e1342462 2.4e-210	WD0146 3.8e-132
RC0194	gi|3860719|gnl|PID|e1342463	WD0505	Ortholog	gatA; glutamyl-tRNA amidotransferase subunit A	Protein synthesis	gi|3860719|gnl|PID|e1342463 1.3e-232	WD0505 7.8e-132
RC0195	gi|3860720|gnl|PID|e1342464	WD0037	Ortholog	gatC; glutamyl-tRNA amidotransferase subunit C	Protein synthesis	gi|3860720|gnl|PID|e1342464 5.1e-41	WD0037 6.6e-09
RC0196			R. conorii specific	unknown	No TIGR role category	no hit	no hit
RC0197	gi|3860721|gnl|PID|e1342465	WD0529	Ortholog	rrf; ribosome recycling factor	Protein synthesis	gi|3860721|gnl|PID|e1342465 1.5e-80	WD0529 4.9e-36
RC0198	gi|3860722|gnl|PID|e1342466	WD0530	Ortholog	pyrH; uridylate kinase [EC:2.7.4.-]	Purines, pyrimidines, nucleosides, and nucleotides	gi|3860722|gnl|PID|e1342466 1.8e-116	WD0530 2.3e-68
RC0199	gi|3860723|gnl|PID|e1342467	WD0765	Ortholog	unknown	Unclassified	gi|3860723|gnl|PID|e1342467 1.4e-36	WD0765 5.3e-07
RC0200	gi|3860724|gnl|PID|e1342468		Absent in Wolbachia	emrB; multidrug resistance protein B	Cellular processes	gi|3860724|gnl|PID|e1342468 7.0e-211	no hit
RC0201	gi|3860725|gnl|PID|e1342469		Absent in Wolbachia	unknown	Hypothetical proteins	gi|3860725|gnl|PID|e1342469 5.0e-27	no hit
RC0202	gi|3860726|gnl|PID|e1342470	WD1085	Ortholog	omp1; outer membrane protein omp1	Cell envelope	gi|3860726|gnl|PID|e1342470 0.0	WD1085 1.3e-92
RC0203	gi|3860727|gnl|PID|e1342471	WD1086	Ortholog	unknown	Protein fate	gi|3860727|gnl|PID|e1342471 1.8e-125	WD1086 9.7e-47
RC0204	gi|3860728|gnl|PID|e1342472	WD0239	Ortholog	nusB; N utilization substance protein B	Transcription	gi|3860728|gnl|PID|e1342472 9.5e-56	WD0239 4.8e-13
RC0205	gi|3860729|gnl|PID|e1342473	WD0070	Ortholog	ftsJ; cell division protein ftsJ	Protein synthesis	gi|3860729|gnl|PID|e1342473 1.3e-97	WD0070 5.9e-40
RC0206	gi|3860731|gnl|PID|e1342475		Absent in Wolbachia	unknown	Hypothetical proteins	gi|3860731|gnl|PID|e1342475 2.5e-71	no hit
RC0207			R. conorii specific	unknown	No TIGR role category	no hit	no hit
RC0208	gi|3860732|gnl|PID|e1342476	WD1054	Ortholog	unknown	Hypothetical proteins	gi|3860732|gnl|PID|e1342476 5.3e-62	WD1054 7.2e-19
RC0209	gi|3860733|gnl|PID|e1342477		Absent in Wolbachia	unknown	Unclassified	gi|3860733|gnl|PID|e1342477 6.7e-16	no hit
RC0210	gi|3860734|gnl|PID|e1342478	WD1212	Ortholog	unknown	Hypothetical proteins	gi|3860734|gnl|PID|e1342478 3.7e-70	WD1212 2.6e-21
RC0211	gi|3860736|gnl|PID|e1342480	WD1320	Ortholog	acrD; acriflavin resistance protein D	Transport and binding proteins	gi|3860736|gnl|PID|e1342480 0.0	WD1320 1.1e-61
RC0212	gi|3860737|gnl|PID|e1342481		Absent in Wolbachia	hupA; DNA-binding protein HU	Protein synthesis	gi|3860737|gnl|PID|e1342481 7.8e-45	WD0057 7.8e-06
RC0213	gi|3860738|gnl|PID|e1342482	WD0819	Ortholog	holB; DNA polymerase III delta subunit [EC:2.7.7.7]	DNA metabolism	gi|3860738|gnl|PID|e1342482 4.4e-99	WD0819 1.9e-10
RC0214	gi|3860739|gnl|PID|e1342483	WD1080	Ortholog	ffh; signal recognition particle protein	Protein fate	gi|3860739|gnl|PID|e1342483 1.6e-195	WD1080 2.5e-110
RC0215			R. conorii specific	unknown (PARTIAL) split gene of prolyl endopeptidase	Protein fate	gi|3860740|gnl|PID|e1342484 1.8e-41	no hit
RC0216			R. conorii specific	unknown (PARTIAL) split gene of prolyl endopeptidase	Protein fate	gi|3860740|gnl|PID|e1342484 1.4e-27	no hit
RC0217			R. conorii specific	unknown (PARTIAL) split gene of prolyl endopeptidase	Protein fate	gi|3860740|gnl|PID|e1342484 4.7e-13	no hit
RC0218	gi|3860740|gnl|PID|e1342484		Absent in Wolbachia	unknown (PARTIAL) split gene of prolyl endopeptidase	Protein fate	gi|3860740|gnl|PID|e1342484 3.5e-58	no hit
RC0219	gi|3860741|gnl|PID|e1342485		Absent in Wolbachia	hemN; probable oxygen-independent coproporphyrinogen III oxidase [EC:1.-.-.-]	Biosynthesis of cofactors, prosthetic groups, and carriers	gi|3860741|gnl|PID|e1342485 2.5e-167	no hit
RC0220			R. conorii specific	unknown	No TIGR role category	no hit	no hit
RC0221			R. conorii specific	unknown	No TIGR role category	no hit	no hit
RC0222			R. conorii specific	unknown	Unclassified	no hit	no hit
RC0223	gi|3860742|gnl|PID|e1342486	WD0229	Ortholog	gltP; proton/sodium-glutamate symport protein	Transport and binding proteins	gi|3860742|gnl|PID|e1342486 4.0e-167	WD0229 2.0e-23
RC0224	gi|3860743|gnl|PID|e1342487	WD0828	Ortholog	cutA; periplasmic divalent cation tolerance protein	Cellular processes	gi|3860743|gnl|PID|e1342487 1.6e-39	WD0828 1.4e-08
RC0225	gi|3860744|gnl|PID|e1342488		Absent in Wolbachia	unknown	Biosynthesis of cofactors, prosthetic groups, and carriers	gi|3860744|gnl|PID|e1342488 4.5e-65	no hit
RC0226	gi|3860745|gnl|PID|e1342489	WD0544	Ortholog	sucB; dihydrolipoamide acetyltransferase component [EC:2.3.1.61]	Energy metabolism	gi|3860745|gnl|PID|e1342489 8.1e-146	WD0544 6.0e-86
RC0227	gi|3860746|gnl|PID|e1342490	WD1309	Ortholog	sucA; 2-oxoglutarate dehydrogenase e1 component [EC:1.2.4.2]	Energy metabolism	gi|3860746|gnl|PID|e1342490 0.0	WD1309 5.4e-220
RC0228		WD1257	Absent in R. prowazekii	thermostable carboxypeptidase	Protein fate	no hit	WD1257 3.8e-36
RC0229	gi|3860747|gnl|PID|e1342491		Absent in Wolbachia	recN; DNA repair protein RecN	DNA metabolism	gi|3860747|gnl|PID|e1342491 5.0e-233	no hit
RC0230	gi|3860748|gnl|PID|e1342492	WD0485	Ortholog	unknown	Unclassified	gi|3860748|gnl|PID|e1342492 1.5e-103	WD0485 2.8e-17
RC0231			R. conorii specific	unknown (PARTIAL) similarity to cation transport regulator ChaB	Transport and binding proteins	no hit	no hit
RC0232	gi|3860749|gnl|PID|e1342493	WD0040	Ortholog	dnaJ; dnaJ protein	Protein fate	gi|3860749|gnl|PID|e1342493 5.1e-160	WD0040 9.5e-72
RC0233	gi|3860750|gnl|PID|e1342494	WD0928	Ortholog	dnaK; dnaK protein	Protein fate	gi|3860750|gnl|PID|e1342494 1.1e-278	WD0928 4.3e-211
RC0234	gi|3860751|gnl|PID|e1342495		Absent in Wolbachia	heat shock protease [EC:3.4.21.-]	Protein fate	gi|3860751|gnl|PID|e1342495 1.5e-137	WD0833 6.8e-07
RC0235			R. conorii specific	unknown	No TIGR role category	no hit	no hit
RC0236			R. conorii specific	unknown	No TIGR role category	no hit	no hit
RC0237	gi|3860753|gnl|PID|e1342497		Absent in Wolbachia	unknown	Cell envelope	gi|3860753|gnl|PID|e1342497 2.4e-59	no hit
RC0238	gi|3860754|gnl|PID|e1342498	WD0364	Ortholog	unknown	Hypothetical proteins	gi|3860754|gnl|PID|e1342498 3.0e-139	WD0364 8.4e-25
RC0239	gi|3860755|gnl|PID|e1342499	WD1100	Ortholog	coq7; ubiquinone biosynthesis protein coq7	Biosynthesis of cofactors, prosthetic groups, and carriers	gi|3860755|gnl|PID|e1342499 2.6e-60	WD1100 1.2e-23
RC0240	gi|3860756|gnl|PID|e1342500	WD0141	Ortholog	coxC; cytochrome c oxidase subunit III [EC:1.9.3.1]	Energy metabolism	gi|3860756|gnl|PID|e1342500 5.4e-124	WD0141 5.3e-62
RC0241	gi|3860757|gnl|PID|e1342501		Absent in Wolbachia	unknown	Hypothetical proteins	gi|3860757|gnl|PID|e1342501 4.3e-37	no hit
RC0242	gi|3860758|gnl|PID|e1342502	WD0713	Ortholog	unknown	Hypothetical proteins	gi|3860758|gnl|PID|e1342502 3.9e-91	WD0713 5.0e-07
RC0243	gi|3860759|gnl|PID|e1342503	WD0714	Ortholog	dapD; 2,3,4,5-tetrahydropyridine-2-carboxylate N-succinyltransferase [EC:2.3.1.117]	Amino acid biosynthesis	gi|3860759|gnl|PID|e1342503 7.1e-131	WD0714 6.4e-82
RC0244			R. conorii specific	unknown	No TIGR role category	no hit	no hit
RC0245			R. conorii specific	unknown	No TIGR role category	no hit	no hit
RC0246			R. conorii specific	unknown	No TIGR role category	no hit	no hit
RC0247			R. conorii specific	unknown	No TIGR role category	no hit	no hit
RC0248			R. conorii specific	unknown	No TIGR role category	no hit	no hit
RC0249			R. conorii specific	pbpC; bifunctional penicillin-binding protein 1C	Cell envelope	gi|3861334|gnl|PID|e1343078 2.9e-30	no hit
RC0250			R. conorii specific	unknown	Hypothetical proteins	no hit	no hit
RC0251			R. conorii specific	unknown	No TIGR role category	no hit	no hit
RC0252			R. conorii specific	unknown	Hypothetical proteins	no hit	no hit
RC0253			R. conorii specific	unknown	Hypothetical proteins	no hit	no hit
RC0254			R. conorii specific	unknown	No TIGR role category	no hit	no hit
RC0255			R. conorii specific	unknown	No TIGR role category	no hit	no hit
RC0256			R. conorii specific	unknown	Hypothetical proteins	no hit	no hit
RC0257			R. conorii specific	unknown	Unknown function	gi|3860650|gnl|PID|e1342394 2.5e-09	no hit
RC0258	gi|3860760|gnl|PID|e1342504		Absent in Wolbachia	unknown	Cellular processes	gi|3860760|gnl|PID|e1342504 5.4e-53	no hit
RC0259	gi|3860761|gnl|PID|e1342505		Absent in Wolbachia	unknown	Cell envelope	gi|3860761|gnl|PID|e1342505 5.9e-143	no hit
RC0260	gi|3860762|gnl|PID|e1342506		Absent in Wolbachia	unknown	Hypothetical proteins	gi|3860762|gnl|PID|e1342506 7.5e-143	WD0845 1.1e-05
RC0261	gi|3860763|gnl|PID|e1342507	WD0846	Ortholog	fdxB; ferredoxin	Energy metabolism	gi|3860763|gnl|PID|e1342507 4.4e-51	WD0846 3.8e-29
RC0262	gi|3860764|gnl|PID|e1342508	WD0892	Ortholog	hscA; heat shock protein hscA	Protein fate	gi|3860764|gnl|PID|e1342508 1.5e-249	WD0892 5.0e-98
RC0263	gi|3860765|gnl|PID|e1342509	WD0891	Paralog	hscB; chaperone protein hscB	Protein fate	gi|3860765|gnl|PID|e1342509 5.9e-56	WD0891 2.0e-07
RC0264	gi|3860766|gnl|PID|e1342510	WD1103	Ortholog	rnhB; ribonuclease HII [EC:3.1.26.4]	Transcription	gi|3860766|gnl|PID|e1342510 2.2e-72	WD1103 4.3e-37
RC0265			R. conorii specific	unknown	No TIGR role category	no hit	no hit
RC0266	gi|3860767|gnl|PID|e1342511	WD0839	Ortholog	uvrB; excinuclease ABC subunit B	DNA metabolism	gi|3860767|gnl|PID|e1342511 0.0	WD0839 4.3e-211
RC0267	gi|3860768|gnl|PID|e1342512	WD0758	Ortholog	grxC1; glutaredoxin 3	Biosynthesis of cofactors, prosthetic groups, and carriers	gi|3860768|gnl|PID|e1342512 5.0e-34	WD0758 1.7e-17
RC0268			R. conorii specific	unknown (PARTIAL) split gene of multidrug resistance protein (Atm1)	Protein synthesis	gi|3860769|gnl|PID|e1342513 1.5e-29	no hit
RC0269			R. conorii specific	unknown (PARTIAL) split gene of multidrug resistance protein (Atm1)	Transport and binding proteins	gi|3860769|gnl|PID|e1342513 2.8e-25	no hit
RC0270	gi|3860769|gnl|PID|e1342513		Absent in Wolbachia	unknown (PARTIAL) split gene of multidrug resistance protein (Atm1)	Protein synthesis	gi|3860769|gnl|PID|e1342513 1.3e-67	WD0616 1.0e-22
RC0271			R. conorii specific	unknown (PARTIAL) split gene of multidrug resistance protein (Atm1)	Unclassified	gi|3860769|gnl|PID|e1342513 2.2e-25	WD0616 6.8e-09
RC0272			R. conorii specific	unknown	No TIGR role category	no hit	no hit
RC0273	gi|3860770|gnl|PID|e1342514	WD1202	Ortholog	gyrA; DNA gyrase subunit A [EC:5.99.1.3]	DNA metabolism	gi|3860770|gnl|PID|e1342514 0.0	WD1202 6.9e-259
RC0274			R. conorii specific	unknown	No TIGR role category	no hit	no hit
RC0275		WD0211	Absent in R. prowazekii	unknown	Transport and binding proteins	no hit	WD0211 1.1e-19
RC0276			R. conorii specific	unknown	Unclassified	no hit	no hit
RC0277			R. conorii specific	unknown	No TIGR role category	no hit	no hit
RC0278	gi|3860772|gnl|PID|e1342516	WD0165	Ortholog	def1; polypeptide deformylase [EC:3.5.1.31]	Protein fate	gi|3860772|gnl|PID|e1342516 4.7e-70	WD0165 1.2e-34
RC0279	gi|3860773|gnl|PID|e1342517	WD0866	Ortholog	fmt; methionyl-tRNA formyltransferase [EC:2.1.2.9]	Protein synthesis	gi|3860773|gnl|PID|e1342517 4.5e-145	WD0866 3.4e-51
RC0280			R. conorii specific	unknown	No TIGR role category	no hit	no hit
RC0281			R. conorii specific	unknown	Cell envelope	no hit	no hit
RC0282	gi|3860774|gnl|PID|e1342518		Absent in Wolbachia	n2B; putative ATPase n2B	Transport and binding proteins	gi|3860774|gnl|PID|e1342518 2.5e-135	no hit
RC0283	gi|3860775|gnl|PID|e1342519		Absent in Wolbachia	queA; S-adenosylmethionine:tRNA ribosyltransferase-isomerase [EC:5.-.-.-]	Protein synthesis	gi|3860775|gnl|PID|e1342519 1.1e-148	no hit
RC0284			R. conorii specific	unknown	No TIGR role category	no hit	no hit
RC0285			R. conorii specific	unknown	No TIGR role category	no hit	no hit
RC0286	gi|3860776|gnl|PID|e1342520	WD0616	Ortholog	abcT3; multidrug resistance ABC transporter ATP-binding protein	Transport and binding proteins	gi|3860776|gnl|PID|e1342520 1.7e-262	WD0616 1.1e-88
RC0287	gi|3860777|gnl|PID|e1342521		Absent in Wolbachia	unknown	Hypothetical proteins	gi|3860777|gnl|PID|e1342521 2.2e-40	no hit
RC0288	gi|3860778|gnl|PID|e1342522	WD0740	Ortholog	cydA; cytochrome d ubiquinol oxidase subunit I [EC:1.10.3.-]	Energy metabolism	gi|3860778|gnl|PID|e1342522 1.4e-189	WD0740 1.1e-130
RC0289	gi|3860779|gnl|PID|e1342523	WD0741	Ortholog	cydB; cytochrome d ubiquinol oxidase subunit II [EC:1.10.3.-]	Energy metabolism	gi|3860779|gnl|PID|e1342523 1.0e-136	WD0741 1.7e-95
RC0290			R. conorii specific	unknown	Unclassified	no hit	no hit
RC0291			R. conorii specific	unknown	Hypothetical proteins	no hit	no hit
RC0292	gi|3860780|gnl|PID|e1342524		Absent in Wolbachia	lgtF; beta 1,4 glucosyltransferase	Energy metabolism	gi|3860780|gnl|PID|e1342524 7.0e-124	no hit
RC0293	gi|3860781|gnl|PID|e1342525	WD0737	Ortholog	mpp; mitochondrial protease [EC:3.4.-.-]	Protein fate	gi|3860781|gnl|PID|e1342525 7.9e-187	WD0737 4.8e-77
RC0294	gi|3860782|gnl|PID|e1342526	WD1023	Ortholog	purC; phosphoribosylaminoimidazole-succinocarboxamide synthase [EC:6.3.2.6]	Purines, pyrimidines, nucleosides, and nucleotides	gi|3860782|gnl|PID|e1342526 2.4e-114	WD1023 1.0e-42
RC0295			R. conorii specific	unknown	No TIGR role category	no hit	no hit
RC0296	gi|3860783|gnl|PID|e1342527	WD0978	Ortholog	thrS; threonyl-tRNA synthetase [EC:6.1.1.3]	Protein synthesis	gi|3860783|gnl|PID|e1342527 0.0	WD0978 1.2e-215
RC0297			R. conorii specific	unknown	Hypothetical proteins	no hit	no hit
RC0298			R. conorii specific	unknown	No TIGR role category	no hit	no hit
RC0299			R. conorii specific	unknown	No TIGR role category	no hit	no hit
RC0300			R. conorii specific	unknown	No TIGR role category	no hit	no hit
RC0301			R. conorii specific	multidrug resistance ABC transporter ATP-binding protein	Transport and binding proteins	gi|3860776|gnl|PID|e1342520 6.1e-33	WD0616 1.4e-31
RC0302			R. conorii specific	unknown	Hypothetical proteins	no hit	no hit
RC0303			R. conorii specific	unknown	No TIGR role category	no hit	no hit
RC0304	gi|3860784|gnl|PID|e1342528		Absent in Wolbachia	unknown	Hypothetical proteins	gi|3860784|gnl|PID|e1342528 3.4e-44	no hit
RC0305	gi|3860785|gnl|PID|e1342529		Absent in Wolbachia	unknown	Hypothetical proteins	gi|3860785|gnl|PID|e1342529 3.5e-49	no hit
RC0306	gi|3860786|gnl|PID|e1342530	WD0068	Ortholog	tolC; outer membrane protein tolC precursor	Protein fate	gi|3860786|gnl|PID|e1342530 3.1e-176	WD0068 1.0e-21
RC0307	gi|3860787|gnl|PID|e1342531	WD0069	Ortholog	unknown	Hypothetical proteins	gi|3860787|gnl|PID|e1342531 4.7e-54	WD0069 1.7e-08
RC0308	gi|3860789|gnl|PID|e1342533		Absent in Wolbachia	unknown	Unknown function	gi|3860789|gnl|PID|e1342533 2.3e-125	no hit
RC0309	gi|3860790|gnl|PID|e1342534		Absent in Wolbachia	gyrB1; DNA gyrase subunit B [EC:5.99.1.3]	DNA metabolism	gi|3860790|gnl|PID|e1342534 0.0	WD0112 9.7e-115
RC0310	gi|3860791|gnl|PID|e1342535		Absent in Wolbachia	ctp; tail-specific protease precursor [EC:3.4.21.-]	Protein fate	gi|3860791|gnl|PID|e1342535 2.8e-182	no hit
RC0311	gi|3860792|gnl|PID|e1342536	WD1284	Ortholog	barA; histidine kinase sensor protein [EC:2.7.3.-]	Regulatory functions	gi|3860792|gnl|PID|e1342536 9.0e-218	WD1284 1.1e-40
RC0312	gi|3860793|gnl|PID|e1342537		Absent in Wolbachia	unknown	Hypothetical proteins	gi|3860793|gnl|PID|e1342537 5.2e-87	no hit
RC0313	gi|3860794|gnl|PID|e1342538		Absent in Wolbachia	unknown	Hypothetical proteins	gi|3860794|gnl|PID|e1342538 2.1e-76	no hit
RC0314	gi|3860795|gnl|PID|e1342539	WD0750	Ortholog	unknown	Energy metabolism	gi|3860795|gnl|PID|e1342539 9.1e-186	WD0750 2.3e-15
RC0315	gi|3860796|gnl|PID|e1342540	WD0067	Ortholog	rplM; 50S ribosomal protein L13	Protein synthesis	gi|3860796|gnl|PID|e1342540 4.8e-77	WD0067 3.3e-46
RC0316	gi|3860797|gnl|PID|e1342541	WD0066	Ortholog	rpsI; 30S ribosomal protein S9	Protein synthesis	gi|3860797|gnl|PID|e1342541 8.4e-64	WD0066 1.0e-35
RC0317			R. conorii specific	unknown (PARTIAL) split gene of D-alanyl-D-alanine dipeptidase	Cell envelope	no hit	no hit
RC0318			R. conorii specific	unknown (PARTIAL) split gene of D-alanyl-D-alanine dipeptidase	Protein fate	no hit	no hit
RC0319			R. conorii specific	unknown	No TIGR role category	no hit	no hit
RC0320	gi|3860798|gnl|PID|e1342542	WD1119	Ortholog	invA; invasion protein A	Cellular processes	gi|3860798|gnl|PID|e1342542 1.4e-79	WD1119 5.9e-40
RC0321	gi|3860799|gnl|PID|e1342543	WD0221	Ortholog	regulatory components of sensory transduction system	Unclassified	gi|3860799|gnl|PID|e1342543 3.2e-206	WD0221 9.6e-95
RC0322	gi|3860800|gnl|PID|e1342544	WD1281	Ortholog	efp; elongation factor EF-P	Protein synthesis	gi|3860800|gnl|PID|e1342544 6.7e-87	WD1281 8.3e-41
RC0323	gi|3860801|gnl|PID|e1342545	WD1280	Ortholog	suhB; extragenic suppressor protein suhB	Central intermediary metabolism	gi|3860801|gnl|PID|e1342545 4.3e-108	WD1280 1.3e-17
RC0324	gi|3860802|gnl|PID|e1342546	WD0715	Ortholog	unknown	Hypothetical proteins	gi|3860802|gnl|PID|e1342546 1.7e-42	WD0715 6.0e-15
RC0325	gi|3860803|gnl|PID|e1342547	WD1049	Ortholog	psd; phosphatidylserine decarboxylase [EC:4.1.1.65]	Fatty acid and phospholipid metabolism	gi|3860803|gnl|PID|e1342547 4.1e-110	WD1049 1.1e-45
RC0326	gi|3860804|gnl|PID|e1342548	WD1048	Ortholog	pssA; CDP-diacylglycerol--serine O-phosphatidyltransferase [EC:2.7.8.8]	Fatty acid and phospholipid metabolism	gi|3860804|gnl|PID|e1342548 9.6e-79	WD1048 9.1e-35
RC0327	gi|3860805|gnl|PID|e1342549		Absent in Wolbachia	emrA; multidrug resistance protein A	Protein fate	gi|3860805|gnl|PID|e1342549 3.5e-136	no hit
RC0328	gi|3860806|gnl|PID|e1342550		Absent in Wolbachia	unknown	Hypothetical proteins	gi|3860806|gnl|PID|e1342550 7.2e-19	no hit
RC0329	gi|3860807|gnl|PID|e1342551		Absent in Wolbachia	bolA; bolA protein homolog	Regulatory functions	gi|3860807|gnl|PID|e1342551 4.5e-33	WD0926 7.8e-06
RC0330	gi|3860808|gnl|PID|e1342552		Absent in Wolbachia	unknown	Regulatory functions	gi|3860808|gnl|PID|e1342552 1.3e-168	no hit
RC0331	gi|3860809|gnl|PID|e1342553	WD0495	Ortholog	murC; UDP-N-acetylmuramate--alanine ligase [EC:6.3.2.8]	Cell envelope	gi|3860809|gnl|PID|e1342553 7.9e-219	WD0495 8.8e-69
RC0332	gi|3860810|gnl|PID|e1342554	WD0541	Ortholog	murB; UDP-N-acetylenolpyruvoylglucosamine reductase [EC:1.1.1.158]	Cell envelope	gi|3860810|gnl|PID|e1342554 7.7e-141	WD0541 9.1e-67
RC0333	gi|3860811|gnl|PID|e1342555	WD0095	Ortholog	ddlB; D-alanine--D-alanine ligase [EC:6.3.2.4]	Cell envelope	gi|3860811|gnl|PID|e1342555 6.6e-151	WD0095 3.4e-67
RC0334	gi|3860812|gnl|PID|e1342556	WD0096	Ortholog	ftsQ; cell division protein ftsQ	Cellular processes	gi|3860812|gnl|PID|e1342556 6.9e-101	WD0096 2.1e-19
RC0335	gi|3860813|gnl|PID|e1342557	WD0166	Ortholog	ftsA; cell division protein ftsA	Cellular processes	gi|3860813|gnl|PID|e1342557 4.4e-186	WD0166 1.1e-47
RC0336	gi|3860814|gnl|PID|e1342558		Absent in Wolbachia	unknown	Hypothetical proteins	gi|3860814|gnl|PID|e1342558 1.7e-58	no hit
RC0337	gi|3860815|gnl|PID|e1342559	WD0803	Ortholog	cycM; cytochrome c	Energy metabolism	gi|3860815|gnl|PID|e1342559 2.6e-76	WD0803 2.1e-28
RC0338			R. conorii specific	unknown	No TIGR role category	no hit	no hit
RC0339	gi|3860816|gnl|PID|e1342560		Absent in Wolbachia	lpxC; UDP-3-O-[3-hydroxymyristoyl] N-acetylglucosamine deacetylase [EC:3.5.1.-]	Cell envelope	gi|3860816|gnl|PID|e1342560 6.0e-141	no hit
RC0340			R. conorii specific	unknown	No TIGR role category	no hit	no hit
RC0341	gi|3860817|gnl|PID|e1342561		Absent in Wolbachia	unknown	Cell envelope	gi|3860817|gnl|PID|e1342561 7.2e-138	no hit
RC0342	gi|3860818|gnl|PID|e1342562	WD0929	Ortholog	rne; ribonuclease E [EC:3.1.4.-]	Transcription	gi|3860818|gnl|PID|e1342562 3.0e-290	WD0929 4.6e-88
RC0343	gi|3860819|gnl|PID|e1342563	WD0432	Ortholog	coxW; cytochrome c oxidase assembly protei	Energy metabolism	gi|3860819|gnl|PID|e1342563 6.6e-112	WD0432 1.6e-53
RC0344	gi|3860820|gnl|PID|e1342564	WD0415	Ortholog	rluC; ribosomal large subunit pseudouridine synthase C [EC:4.2.1.70]	Cellular processes	gi|3860820|gnl|PID|e1342564 1.8e-132	WD0415 5.9e-40
RC0345	gi|3860821|gnl|PID|e1342565		Absent in Wolbachia	pbpE; penicillin-binding protein 4*	Cell envelope	gi|3860821|gnl|PID|e1342565 1.2e-188	no hit
RC0346	gi|3860822|gnl|PID|e1342566		Absent in Wolbachia	xthA1; exodeoxyribonuclease III [EC:3.1.11.2]	DNA metabolism	gi|3860822|gnl|PID|e1342566 6.3e-130	WD1001 5.0e-34
RC0347	gi|3860823|gnl|PID|e1342567	WD0416	Ortholog	pdhA; pyruvate dehydrogenase e1 component, alpha subunit precursor [EC:1.2.4.1]	Energy metabolism	gi|3860823|gnl|PID|e1342567 8.4e-151	WD0416 1.5e-98
RC0348	gi|3860824|gnl|PID|e1342568	WD0473	Ortholog	pdhB; pyruvate dehydrogenase e1 component, beta subunit precursor [EC:1.2.4.1]	Energy metabolism	gi|3860824|gnl|PID|e1342568 1.9e-144	WD0473 3.9e-98
RC0349	gi|3860825|gnl|PID|e1342569	WD0227	Ortholog	bipA; GTP-binding protein	Unknown function	gi|3860825|gnl|PID|e1342569 2.6e-275	WD0227 2.7e-202
RC0350			R. conorii specific	unknown	No TIGR role category	no hit	no hit
RC0351			R. conorii specific	unknown	No TIGR role category	no hit	no hit
RC0352	gi|3860826|gnl|PID|e1342570	WD1084	Ortholog	unknown	Hypothetical proteins	gi|3860826|gnl|PID|e1342570 4.9e-84	WD1084 3.1e-11
RC0353	gi|3860827|gnl|PID|e1342571	WD0791	Ortholog	icd; isocitrate dehydrogenase [EC:1.1.1.42]	Energy metabolism	gi|3860827|gnl|PID|e1342571 1.9e-224	WD0791 3.1e-121
RC0354	gi|3860828|gnl|PID|e1342572		Absent in Wolbachia	unknown	Transport and binding proteins	gi|3860828|gnl|PID|e1342572 8.7e-30	WD1301 2.6e-07
RC0355	gi|3860829|gnl|PID|e1342573		Absent in Wolbachia	unknown	Energy metabolism	gi|3860829|gnl|PID|e1342573 4.8e-109	no hit
RC0356	gi|3860830|gnl|PID|e1342574		Absent in Wolbachia	ccmB; haem exporter protein B	Transport and binding proteins	gi|3860830|gnl|PID|e1342574 3.9e-66	no hit
RC0357	gi|3860831|gnl|PID|e1342575		Absent in Wolbachia	unknown	Hypothetical proteins	gi|3860831|gnl|PID|e1342575 2.0e-53	no hit
RC0358	gi|3860832|gnl|PID|e1342576	WD1201	Ortholog	petA; cytochrome b6-f complex iron-sulfur subunit [EC:1.10.2.2]	Energy metabolism	gi|3860832|gnl|PID|e1342576 6.9e-85	WD1201 7.8e-45
RC0359	gi|3860833|gnl|PID|e1342577	WD1071	Ortholog	petB; cytochrome b	Energy metabolism	gi|3860833|gnl|PID|e1342577 6.7e-190	WD1071 9.7e-150
RC0360	gi|3860834|gnl|PID|e1342578	WD1070	Ortholog	fbcH; cytochrome c1, heme protein precursor	Energy metabolism	gi|3860834|gnl|PID|e1342578 9.3e-113	WD1070 2.7e-67
RC0361			R. conorii specific	unknown	No TIGR role category	no hit	no hit
RC0362			R. conorii specific	unknown	No TIGR role category	no hit	no hit
RC0363	gi|3860835|gnl|PID|e1342579		Absent in Wolbachia	hsp22; heat shock protein	Protein fate	gi|3860835|gnl|PID|e1342579 1.2e-62	no hit
RC0364			R. conorii specific	unknown	No TIGR role category	no hit	no hit
RC0365			R. conorii specific	unknown (PARTIAL) split gene of hypothetical 43.3 kD protein	Hypothetical proteins	no hit	WD0217 1.2e-11
RC0366			R. conorii specific	unknown (PARTIAL) split gene of hypothetical 43.3 kD protein	Hypothetical proteins	no hit	WD0217 5.3e-23
RC0367		WD0217	Absent in R. prowazekii	unknown (PARTIAL) split gene of hypothetical 43.3 kD protein	Hypothetical proteins	no hit	WD0217 1.6e-30
RC0368	gi|3860836|gnl|PID|e1342580		Absent in Wolbachia	prfB; peptide chain release factor RF-2	Protein synthesis	gi|3860836|gnl|PID|e1342580 1.4e-164	WD0247 1.8e-45
RC0369	gi|3860837|gnl|PID|e1342581	WD0477	Ortholog	lepA; GTP-binding protein lepA	Unknown function	gi|3860837|gnl|PID|e1342581 3.7e-292	WD0477 5.4e-220
RC0370			R. conorii specific	unknown (PARTIAL) similarity to ATP-dependent protease subunit C (ClpC)	No TIGR role category	no hit	no hit
RC0371			R. conorii specific	unknown	No TIGR role category	no hit	no hit
RC0372			R. conorii specific	unknown	No TIGR role category	no hit	no hit
RC0373			R. conorii specific	unknown	No TIGR role category	no hit	no hit
RC0374			R. conorii specific	unknown (PARTIAL) similarity to (p)ppGpp 3-pyrophosphohydrolase	Regulatory functions	no hit	no hit
RC0375			R. conorii specific	unknown	Unclassified	gi|3860873|gnl|PID|e1342617 4.8e-07	no hit
RC0376	gi|3860841|gnl|PID|e1342585	WD1108	Ortholog	rodA; rod shape-determining protein rodA	Cell envelope	gi|3860841|gnl|PID|e1342585 1.0e-136	WD1108 5.9e-56
RC0377	gi|3860842|gnl|PID|e1342586		Absent in Wolbachia	ptrB; protease II [EC:3.4.21.83]	Protein fate	gi|3860842|gnl|PID|e1342586 9.6e-301	no hit
RC0378	gi|3860843|gnl|PID|e1342587	WD1081	Ortholog	nuoL3; NADH dehydrogenase I chain N [EC:1.6.5.3]	Energy metabolism	gi|3860843|gnl|PID|e1342587 3.4e-170	WD1081 2.3e-14
RC0379			R. conorii specific	unknown	Cellular processes	no hit	no hit
RC0380			R. conorii specific	unknown	No TIGR role category	no hit	no hit
RC0381	gi|3860844|gnl|PID|e1342588	WD0816	Ortholog	nuoL2; NADH dehydrogenase I chain L [EC:1.6.5.3]	Energy metabolism	gi|3860844|gnl|PID|e1342588 1.2e-169	WD0816 1.9e-43
RC0382	gi|3860845|gnl|PID|e1342589	WD1107	Ortholog	nuoN2; NADH dehydrogenase I chain N [EC:1.6.5.3]	Energy metabolism	gi|3860845|gnl|PID|e1342589 4.3e-147	WD1107 3.8e-36
RC0383	gi|3860846|gnl|PID|e1342590	WD1299	Ortholog	unknown	Transport and binding proteins	gi|3860846|gnl|PID|e1342590 9.7e-47	WD1299 8.9e-21
RC0384	gi|3860847|gnl|PID|e1342591	WD1104	Ortholog	trbG; probable conjugal transfer protein trbG precursor	Other categories	gi|3860847|gnl|PID|e1342591 7.2e-122	WD1104 9.7e-47
RC0385	gi|3860848|gnl|PID|e1342592		Absent in Wolbachia	virB8; virB8 protein	Cellular processes	gi|3860848|gnl|PID|e1342592 2.0e-78	no hit
RC0386	gi|3860849|gnl|PID|e1342593		Absent in Wolbachia	unknown	Hypothetical proteins	gi|3860849|gnl|PID|e1342593 8.5e-16	no hit
RC0387	gi|3860850|gnl|PID|e1342594	WD0004	Ortholog	unknown	Hypothetical proteins	gi|3860850|gnl|PID|e1342594 1.8e-109	WD0004 2.1e-28
RC0388	gi|3860851|gnl|PID|e1342595	WD0005	Ortholog	virB9; virB9 protein precursor	Cellular processes	gi|3860851|gnl|PID|e1342595 2.7e-74	WD0005 1.2e-23
RC0389	gi|3860852|gnl|PID|e1342596	WD0006	Ortholog	virB10; virB10 protein	Cellular processes	gi|3860852|gnl|PID|e1342596 1.2e-144	WD0006 9.7e-31
RC0390	gi|3860853|gnl|PID|e1342597	WD0007	Ortholog	virB11; virB11 protein	Cellular processes	gi|3860853|gnl|PID|e1342597 9.1e-154	WD0007 2.2e-104
RC0391	gi|3860854|gnl|PID|e1342598	WD0008	Ortholog	virD4; virD4 protein	Cellular processes	gi|3860854|gnl|PID|e1342598 2.2e-294	WD0008 7.5e-198
RC0392	gi|3860855|gnl|PID|e1342599		Absent in Wolbachia	gppA; guanosine pentaphosphate phosphohydrolase [EC:3.6.1.11 3.6.1.40]	Purines, pyrimidines, nucleosides, and nucleotides	gi|3860855|gnl|PID|e1342599 8.6e-229	no hit
RC0393			R. conorii specific	unknown	No TIGR role category	no hit	no hit
RC0394			R. conorii specific	unknown	Hypothetical proteins	no hit	no hit
RC0395			R. conorii specific	unknown	No TIGR role category	no hit	no hit
RC0396			R. conorii specific	unknown	No TIGR role category	no hit	no hit
RC0397			R. conorii specific	unknown	Hypothetical proteins	no hit	no hit
RC0398	gi|3860856|gnl|PID|e1342600		Absent in Wolbachia	unknown	Hypothetical proteins	gi|3860856|gnl|PID|e1342600 4.5e-81	no hit
RC0399	gi|3860857|gnl|PID|e1342601		Absent in Wolbachia	unknown	Hypothetical proteins	gi|3860857|gnl|PID|e1342601 1.2e-126	no hit
RC0400	gi|3860858|gnl|PID|e1342602		Absent in Wolbachia	cysQ; cysQ protein	Unclassified	gi|3860858|gnl|PID|e1342602 2.6e-117	no hit
RC0401	gi|3860859|gnl|PID|e1342603	WD0190	Ortholog	mutS; DNA mismatch repair protein MutS	DNA metabolism	gi|3860859|gnl|PID|e1342603 0.0	WD0190 5.7e-168
RC0402	gi|3860860|gnl|PID|e1342604		Absent in Wolbachia	lacA; ribose-5-phosphate isomerase [EC:5.3.1.6]	Energy metabolism	gi|3860860|gnl|PID|e1342604 5.0e-66	WD0350 1.9e-27
RC0403	gi|3860861|gnl|PID|e1342605		Absent in Wolbachia	nlpD; outer membrane antigenic lipoprotein B precursor	Cell envelope	gi|3860861|gnl|PID|e1342605 9.8e-70	no hit
RC0404			R. conorii specific	unknown	Unclassified	no hit	no hit
RC0405	gi|3860862|gnl|PID|e1342606	WD1198	Ortholog	thyA; thy1 protein	Unknown function	gi|3860862|gnl|PID|e1342606 3.5e-136	WD1198 2.5e-87
RC0406	gi|3860863|gnl|PID|e1342607	WD0038	Ortholog	tolB; tolB protein precursor	Cell envelope	gi|3860863|gnl|PID|e1342607 5.0e-201	WD0038 1.0e-65
RC0407	gi|3860864|gnl|PID|e1342608	WD1064	Ortholog	rpoH; RNA polymerase sigma-32 factor	Transcription	gi|3860864|gnl|PID|e1342608 6.0e-141	WD1064 1.6e-62
RC0408	gi|3860865|gnl|PID|e1342609	WD0949	Ortholog	cox11; cytochrome c oxidase assembly protein cox11	Energy metabolism	gi|3860865|gnl|PID|e1342609 1.9e-82	WD0949 1.4e-40
RC0409	gi|3860866|gnl|PID|e1342610		Absent in Wolbachia	unknown	Hypothetical proteins	gi|3860866|gnl|PID|e1342610 4.9e-155	no hit
RC0410	gi|3860867|gnl|PID|e1342611	WD1259	Ortholog	trmU; tRNA (5-methylaminomethyl-2-thiouridylate)-methyltransferase [EC:2.1.1.61]	Protein synthesis	gi|3860867|gnl|PID|e1342611 3.9e-169	WD1259 7.1e-99
RC0411	gi|3860868|gnl|PID|e1342612		Absent in Wolbachia	atrc1; cationic amino acid transporter-1	Transport and binding proteins	gi|3860868|gnl|PID|e1342612 8.0e-210	WD0957 4.2e-09
RC0412	gi|3860869|gnl|PID|e1342613	WD1076	Ortholog	hisS; histidyl-tRNA synthetase [EC:6.1.1.21]	Protein synthesis	gi|3860869|gnl|PID|e1342613 8.1e-185	WD1076 1.4e-95
RC0413			R. conorii specific	unknown (PARTIAL) split gene of ABC transporter ATP-binding protein	Transport and binding proteins	gi|3860630|gnl|PID|e1342374 0.00043	no hit
RC0414			R. conorii specific	unknown (PARTIAL) split gene of ABC transporter ATP-binding protein	No TIGR role category	gi|3860630|gnl|PID|e1342374 1.2e-07	WD0400 0.00044
RC0415			R. conorii specific	unknown	No TIGR role category	no hit	no hit
RC0416			R. conorii specific	unknown	No TIGR role category	no hit	no hit
RC0417			R. conorii specific	unknown	Hypothetical proteins	no hit	no hit
RC0418			R. conorii specific	unknown	Unclassified	no hit	no hit
RC0419			R. conorii specific	unknown	No TIGR role category	no hit	no hit
RC0420			R. conorii specific	unknown	Hypothetical proteins	no hit	no hit
RC0421			R. conorii specific	unknown	No TIGR role category	no hit	no hit
RC0422	gi|3860870|gnl|PID|e1342614		Absent in Wolbachia	tolQ; tolQ protein	Cell envelope	gi|3860870|gnl|PID|e1342614 1.0e-90	no hit
RC0423	gi|3860871|gnl|PID|e1342615		Absent in Wolbachia	tolR; tolR protein	Cell envelope	gi|3860871|gnl|PID|e1342615 5.4e-46	no hit
RC0424			R. conorii specific	unknown	No TIGR role category	gi|3860872|gnl|PID|e1342616 0.00020	no hit
RC0425			R. conorii specific	unknown	No TIGR role category	no hit	no hit
RC0426			R. conorii specific	unknown (PARTIAL) similarity to (p)ppGpp 3-pyrophosphohydrolase	Regulatory functions	no hit	no hit
RC0427	gi|3860873|gnl|PID|e1342617		Absent in Wolbachia	proP2; proline/betaine transporter	Transport and binding proteins	gi|3860873|gnl|PID|e1342617 7.7e-228	WD0168 3.1e-27
RC0428	gi|3860874|gnl|PID|e1342618	WD0649	Ortholog	aprE; alkaline protease secretion protein AprE	Protein fate	gi|3860874|gnl|PID|e1342618 2.3e-228	WD0649 4.7e-63
RC0429	gi|3860875|gnl|PID|e1342619	WD0770	Ortholog	aprD; alkaline protease secretion ATP-binding protein AprD	Protein fate	gi|3860875|gnl|PID|e1342619 5.2e-261	WD0770 1.1e-120
RC0430	gi|3860876|gnl|PID|e1342620	WD0954	Ortholog	asd; aspartate-semialdehyde dehydrogenase [EC:1.2.1.11]	Amino acid biosynthesis	gi|3860876|gnl|PID|e1342620 2.5e-158	WD0954 5.6e-83
RC0431	gi|3860877|gnl|PID|e1342621	WD1125	Ortholog	pkcI; protein kinase C inhibitor 1	Regulatory functions	gi|3860877|gnl|PID|e1342621 2.7e-42	WD1125 2.7e-19
RC0432	gi|3860878|gnl|PID|e1342622		Absent in Wolbachia	unknown	Hypothetical proteins	gi|3860878|gnl|PID|e1342622 3.6e-40	no hit
RC0433	gi|3860879|gnl|PID|e1342623	WD1189	Ortholog	hslV; heat shock protein HslV [EC:3.4.99.-]	Protein fate	gi|3860879|gnl|PID|e1342623 4.0e-80	WD1189 1.2e-50
RC0434	gi|3860880|gnl|PID|e1342624	WD1190	Ortholog	hslU; heat shock protein hslU	Protein fate	gi|3860880|gnl|PID|e1342624 6.0e-205	WD1190 4.9e-123
RC0435		WD0721	Absent in R. prowazekii	unknown	Cellular processes	no hit	WD0721 6.4e-25
RC0436			R. conorii specific	unknown	Cellular processes	no hit	WD0721 6.6e-05
RC0437			R. conorii specific	unknown	Cellular processes	no hit	WD0721 4.9e-23
RC0438			R. conorii specific	unknown	No TIGR role category	no hit	no hit
RC0439			R. conorii specific	unknown	No TIGR role category	no hit	no hit
RC0440	gi|3860881|gnl|PID|e1342625		Absent in Wolbachia	lpxB; lipid-A-disaccharide synthase [EC:2.4.1.182]	Cell envelope	gi|3860881|gnl|PID|e1342625 1.0e-152	no hit
RC0441			R. conorii specific	unknown	No TIGR role category	no hit	no hit
RC0442	gi|3860882|gnl|PID|e1342626		Absent in Wolbachia	unknown	Hypothetical proteins	gi|3860882|gnl|PID|e1342626 2.1e-147	no hit
RC0443	gi|3860883|gnl|PID|e1342627		Absent in Wolbachia	cyaY; cyaY protein	Unknown function	gi|3860883|gnl|PID|e1342627 9.9e-38	no hit
RC0444			R. conorii specific	unknown	Hypothetical proteins	gi|3860857|gnl|PID|e1342601 1.4e-08	no hit
RC0445			R. conorii specific	unknown	Hypothetical proteins	no hit	no hit
RC0446			R. conorii specific	unknown	No TIGR role category	no hit	no hit
RC0447			R. conorii specific	unknown	No TIGR role category	no hit	no hit
RC0448	gi|3860885|gnl|PID|e1342629	WD0778	Ortholog	gltX1; glutamyl-tRNA synthetase [EC:6.1.1.17]	Protein synthesis	gi|3860885|gnl|PID|e1342629 2.0e-197	WD0778 8.1e-98
RC0449	gi|3860886|gnl|PID|e1342630	WD1133	Ortholog	topA; DNA topoisomerase I [EC:5.99.1.2]	DNA metabolism	gi|3860886|gnl|PID|e1342630 0.0	WD1133 3.7e-196
RC0450		WD0092	Absent in R. prowazekii	unknown (PARTIAL) similarity to DNA processing protein Smf	Central intermediary metabolism	no hit	WD0092 6.7e-15
RC0451	gi|3860887|gnl|PID|e1342631	WD0756	Ortholog	tdpX1; thioredoxin peroxidase 1 [EC:1.6.4.-]	Energy metabolism	gi|3860887|gnl|PID|e1342631 2.7e-106	WD0756 1.2e-55
RC0452	gi|3860888|gnl|PID|e1342632		Absent in Wolbachia	unknown	Unclassified	gi|3860888|gnl|PID|e1342632 9.4e-136	WD0832 5.5e-05
RC0453			R. conorii specific	unknown	DNA metabolism	no hit	no hit
RC0454	gi|3860889|gnl|PID|e1342633		Absent in Wolbachia	unknown	Cell envelope	gi|3860889|gnl|PID|e1342633 8.6e-245	no hit
RC0455	gi|3860890|gnl|PID|e1342634	WD0143	Ortholog	unknown	Hypothetical proteins	gi|3860890|gnl|PID|e1342634 2.9e-63	WD0143 7.6e-15
RC0456	gi|3860892|gnl|PID|e1342636		Absent in Wolbachia	putative dTDP-4-dehydrorhamnose reductase. [EC:1.1.1.133]	Hypothetical proteins	gi|3860892|gnl|PID|e1342636 4.6e-127	no hit
RC0457	gi|3860893|gnl|PID|e1342637		Absent in Wolbachia	capD; capD protein	Cell envelope	gi|3860893|gnl|PID|e1342637 8.0e-162	no hit
RC0458	gi|3860894|gnl|PID|e1342638		Absent in Wolbachia	rffE; putative UDP-N-acetylglucosamine 2-epimerase [EC:5.1.3.14]	Cell envelope	gi|3860894|gnl|PID|e1342638 5.8e-175	no hit
RC0459			R. conorii specific	unknown	No TIGR role category	no hit	no hit
RC0460			R. conorii specific	unknown	Biosynthesis of cofactors, prosthetic groups, and carriers	no hit	no hit
RC0461	gi|3860899|gnl|PID|e1342643		Absent in Wolbachia	putative two-domain glycosyltransferase [EC:2.4.1.-]	Central intermediary metabolism	gi|3860899|gnl|PID|e1342643 4.2e-94	no hit
RC0462	gi|3860901|gnl|PID|e1342645		Absent in Wolbachia	unknown	Hypothetical proteins	gi|3860901|gnl|PID|e1342645 3.8e-139	WD0345 0.00095
RC0463	gi|3860902|gnl|PID|e1342646		Absent in Wolbachia	unknown	Hypothetical proteins	gi|3860902|gnl|PID|e1342646 7.3e-113	no hit
RC0464	gi|3860903|gnl|PID|e1342647	WD0802	Ortholog	similarity to hydrolase	Hypothetical proteins	gi|3860903|gnl|PID|e1342647 6.4e-121	WD0802 4.7e-47
RC0465	gi|3860904|gnl|PID|e1342648		Absent in Wolbachia	capM1; capM protein	Cell envelope	gi|3860904|gnl|PID|e1342648 9.9e-196	no hit
RC0466			R. conorii specific	unknown	Transport and binding proteins	no hit	no hit
RC0467			R. conorii specific	unknown	No TIGR role category	no hit	no hit
RC0468	gi|3860905|gnl|PID|e1342649	WD0388	Ortholog	rpsD; 30S ribosomal protein S4	Protein synthesis	gi|3860905|gnl|PID|e1342649 1.2e-103	WD0388 2.0e-46
RC0469	gi|3860906|gnl|PID|e1342650	WD0302	Ortholog	ctaB; cytochrome c oxidase assembly factor [EC:1.9.3.1]	Energy metabolism	gi|3860906|gnl|PID|e1342650 1.1e-109	WD0302 1.0e-58
RC0470			R. conorii specific	similarity to spore photoproduct lyase	Hypothetical proteins	no hit	no hit
RC0471			R. conorii specific	unknown	Unclassified	no hit	no hit
RC0472	gi|3860907|gnl|PID|e1342651		Absent in Wolbachia	asmA; outer membrane assembly protein	Transport and binding proteins	gi|3860907|gnl|PID|e1342651 9.9e-299	WD1011 1.8e-09
RC0473	gi|3860908|gnl|PID|e1342652	WD1282	Ortholog	rimM; 16S rRNA processing protein RimM	Transcription	gi|3860908|gnl|PID|e1342652 7.2e-74	WD1282 1.4e-22
RC0474	gi|3860909|gnl|PID|e1342653	WD1011	Ortholog	unknown	Hypothetical proteins	gi|3860909|gnl|PID|e1342653 0.0	WD1011 9.5e-18
RC0475	gi|3860910|gnl|PID|e1342654		Absent in Wolbachia	xseB; exodeoxyribonuclease small subunit [EC:3.1.11.6]	DNA metabolism	gi|3860910|gnl|PID|e1342654 7.4e-33	no hit
RC0476			R. conorii specific	unknown	No TIGR role category	no hit	no hit
RC0477			R. conorii specific	unknown	No TIGR role category	no hit	no hit
RC0478			R. conorii specific	unknown	Hypothetical proteins	no hit	no hit
RC0479			R. conorii specific	unknown	No TIGR role category	no hit	no hit
RC0480	gi|3860911|gnl|PID|e1342655	WD1110	Ortholog	mpg; DNA-3-methyladenine glycosidase [EC:3.2.2.21]	DNA metabolism	gi|3860911|gnl|PID|e1342655 3.2e-71	WD1110 6.8e-46
RC0481	gi|3860913|gnl|PID|e1342657	WD0734	Ortholog	nuoE; NADH dehydrogenase I chain E [EC:1.6.5.3]	Energy metabolism	gi|3860913|gnl|PID|e1342657 1.7e-74	WD0734 1.6e-44
RC0482	gi|3860914|gnl|PID|e1342658	WD0560	Ortholog	nuoD; NADH dehydrogenase I chain D [EC:1.6.5.3]	Energy metabolism	gi|3860914|gnl|PID|e1342658 2.0e-197	WD0560 2.1e-161
RC0483	gi|3860915|gnl|PID|e1342659	WD1122	Ortholog	nuoC; NADH dehydrogenase I chain C [EC:1.6.5.3]	Energy metabolism	gi|3860915|gnl|PID|e1342659 6.6e-80	WD1122 3.1e-38
RC0484	gi|3860916|gnl|PID|e1342660	WD1123	Ortholog	nuoB; NADH dehydrogenase I chain B [EC:1.6.5.3]	Energy metabolism	gi|3860916|gnl|PID|e1342660 9.5e-88	WD1123 2.2e-63
RC0485	gi|3860917|gnl|PID|e1342661	WD1124	Ortholog	nuoA; NADH dehydrogenase I chain A [EC:1.6.5.3]	Energy metabolism	gi|3860917|gnl|PID|e1342661 5.6e-51	WD1124 1.2e-27
RC0486	gi|3860918|gnl|PID|e1342662		Absent in Wolbachia	unknown	Cell envelope	gi|3860918|gnl|PID|e1342662 3.8e-107	no hit
RC0487	gi|3860919|gnl|PID|e1342663		Absent in Wolbachia	unknown	Hypothetical proteins	gi|3860919|gnl|PID|e1342663 2.6e-60	no hit
RC0488		WD1016 WD1132	Absent in R. prowazekii	unknown	Hypothetical proteins	no hit	WD1016 1.7e-40
RC0489			R. conorii specific	unknown	No TIGR role category	no hit	WD1016 5.7e-11
RC0490			R. conorii specific	phage-related protein	Hypothetical proteins	no hit	WD1016 6.0e-31
RC0491	gi|3860920|gnl|PID|e1342664	WD1148	Ortholog	xerD; integrase/recombinase	Other categories	gi|3860920|gnl|PID|e1342664 3.1e-137	WD1148 7.6e-47
RC0492	gi|3860922|gnl|PID|e1342666		Absent in Wolbachia	unknown	Hypothetical proteins	gi|3860922|gnl|PID|e1342666 4.7e-47	no hit
RC0493	gi|3860923|gnl|PID|e1342667		Absent in Wolbachia	unknown	Hypothetical proteins	gi|3860923|gnl|PID|e1342667 2.5e-135	no hit
RC0494	gi|3860924|gnl|PID|e1342668	WD0085	Ortholog	fabI; putative enoyl-[acyl-carrier-protein] reductase [EC:1.3.1.9]	Energy metabolism	gi|3860924|gnl|PID|e1342668 1.0e-122	WD0085 4.8e-77
RC0495	gi|3860925|gnl|PID|e1342669		Absent in Wolbachia	lnt; apolipoprotein N-acyltransferase [EC:2.3.1.-]	Protein fate	gi|3860925|gnl|PID|e1342669 3.7e-228	no hit
RC0496			R. conorii specific	unknown	Regulatory functions	no hit	no hit
RC0497			R. conorii specific	unknown	Cell envelope	no hit	WD1073 8.8e-08
RC0498	gi|3860926|gnl|PID|e1342670		Absent in Wolbachia	unknown	Hypothetical proteins	gi|3860926|gnl|PID|e1342670 3.0e-123	no hit
RC0499	gi|3860927|gnl|PID|e1342671		Absent in Wolbachia	ABC transporter permease protein	Transport and binding proteins	gi|3860927|gnl|PID|e1342671 1.0e-97	no hit
RC0500	gi|3860928|gnl|PID|e1342672		Absent in Wolbachia	putative ABC transporter ATP-binding protein	Transport and binding proteins	gi|3860928|gnl|PID|e1342672 5.9e-95	WD0153 5.2e-16
RC0501			R. conorii specific	unknown	No TIGR role category	no hit	no hit
RC0502			R. conorii specific	unknown	Unclassified	no hit	no hit
RC0503			R. conorii specific	unknown	No TIGR role category	no hit	no hit
RC0504	gi|3860929|gnl|PID|e1342673		Absent in Wolbachia	unknown	Energy metabolism	gi|3860929|gnl|PID|e1342673 1.3e-58	no hit
RC0505	gi|3860930|gnl|PID|e1342674	WD0860	Ortholog	lysS; lysyl-tRNA synthetase [EC:6.1.1.6]	Protein synthesis	gi|3860930|gnl|PID|e1342674 3.0e-249	WD0860 1.3e-154
RC0506	gi|3860931|gnl|PID|e1342675		Absent in Wolbachia	unknown	Cell envelope	gi|3860931|gnl|PID|e1342675 6.2e-123	no hit
RC0507	gi|3860932|gnl|PID|e1342676	WD0488	Ortholog	tme; malate oxidoreductase [EC:1.1.1.38] and phosphate acetyltransferase [EC:2.3.1.8]	Energy metabolism	gi|3860932|gnl|PID|e1342676 0.0	WD0488 1.4e-130
RC0508			R. conorii specific	unknown	Hypothetical proteins	no hit	no hit
RC0509			R. conorii specific	sec7; protein transport protein sec7	Transport and binding proteins	gi|3860933|gnl|PID|e1342677 4.6e-09	no hit
RC0510			R. conorii specific	unknown	Hypothetical proteins	no hit	no hit
RC0511			R. conorii specific	unknown	Hypothetical proteins	no hit	no hit
RC0512	gi|3860934|gnl|PID|e1342678		Absent in Wolbachia	proP3; proline/betaine transporter	Transport and binding proteins	gi|3860934|gnl|PID|e1342678 1.4e-141	WD0168 5.0e-23
RC0513			R. conorii specific	unknown	No TIGR role category	no hit	no hit
RC0514			R. conorii specific	unknown	Transport and binding proteins	no hit	no hit
RC0515			R. conorii specific	unknown	Cellular processes	no hit	no hit
RC0516			R. conorii specific	unknown	No TIGR role category	no hit	no hit
RC0517			R. conorii specific	unknown	No TIGR role category	no hit	no hit
RC0518			R. conorii specific	unknown	No TIGR role category	no hit	no hit
RC0519			R. conorii specific	unknown	Cell envelope	no hit	no hit
RC0520	gi|3860935|gnl|PID|e1342679	WD1121	Ortholog	mdh; malate dehydrogenase [EC:1.1.1.37]	Energy metabolism	gi|3860935|gnl|PID|e1342679 2.9e-141	WD1121 5.4e-101
RC0521			R. conorii specific	unknown	No TIGR role category	no hit	no hit
RC0522	gi|3860936|gnl|PID|e1342680		Absent in Wolbachia	tlc2; ADP,ATP carrier protein	Transport and binding proteins	gi|3860936|gnl|PID|e1342680 3.0e-226	no hit
RC0523	gi|3860937|gnl|PID|e1342681	WD0468	Ortholog	pyrG; ctp synthase [EC:6.3.4.2]	Purines, pyrimidines, nucleosides, and nucleotides	gi|3860937|gnl|PID|e1342681 8.2e-240	WD0468 3.0e-146
RC0524	gi|3860938|gnl|PID|e1342682		Absent in Wolbachia	kdsB; 3-deoxy-manno-octulosonate cytidylyltransferase [EC:2.7.7.38]	Cell envelope	gi|3860938|gnl|PID|e1342682 9.0e-99	no hit
RC0525			R. conorii specific	mutT; similar to mutator protein MutT [EC:3.6.1.-]	DNA metabolism	no hit	no hit
RC0526	gi|3860939|gnl|PID|e1342683	WD0315	Ortholog	unknown	Cell envelope	gi|3860939|gnl|PID|e1342683 1.1e-150	WD0315 2.6e-37
RC0527	gi|3860940|gnl|PID|e1342684		Absent in Wolbachia	folE; GTP cyclohydrolase I [EC:3.5.4.16]	Biosynthesis of cofactors, prosthetic groups, and carriers	gi|3860940|gnl|PID|e1342684 6.7e-87	no hit
RC0528	gi|3860941|gnl|PID|e1342685	WD0813	Ortholog	proS; prolyl-tRNA synthetase [EC:6.1.1.15]	Protein synthesis	gi|3860941|gnl|PID|e1342685 1.8e-203	WD0813 3.3e-133
RC0529		WD1314	Absent in R. prowazekii	similarity to cell filamentation proteins (fic)	Unclassified	no hit	WD1314 6.6e-13
RC0530			R. conorii specific	unknown	No TIGR role category	no hit	no hit
RC0531	gi|3860942|gnl|PID|e1342686	WD1113	Ortholog	ruvA; holliday junction DNA helicase RuvA	DNA metabolism	gi|3860942|gnl|PID|e1342686 9.1e-83	WD1113 3.3e-30
RC0532			R. conorii specific	unknown	No TIGR role category	no hit	no hit
RC0533	gi|3860943|gnl|PID|e1342687	WD1112	Ortholog	ruvB; holliday junction DNA helicase RuvB	DNA metabolism	gi|3860943|gnl|PID|e1342687 5.4e-156	WD1112 4.9e-84
RC0534	gi|3860944|gnl|PID|e1342688		Absent in Wolbachia	msbA1; multidrug resistance protein	Unclassified	gi|3860944|gnl|PID|e1342688 6.8e-197	WD0400 2.2e-65
RC0535			R. conorii specific	ampG4; ampG protein	Cellular processes	gi|3861308|gnl|PID|e1343052 9.3e-42	no hit
RC0536	gi|3860946|gnl|PID|e1342690	WD0098	Ortholog	dacF; penicillin-binding protein dacF precursor [EC:3.4.16.4]	Cell envelope	gi|3860946|gnl|PID|e1342690 6.7e-126	WD0098 2.3e-38
RC0537	gi|3860947|gnl|PID|e1342691	WD0496	Ortholog	rlpA; rare lipoprotein A precursor	Cell envelope	gi|3860947|gnl|PID|e1342691 3.7e-93	WD0496 4.4e-35
RC0538	gi|3860948|gnl|PID|e1342692	WD0321	Ortholog	unknown	Cellular processes	gi|3860948|gnl|PID|e1342692 2.6e-85	WD0321 2.7e-26
RC0539	gi|3860949|gnl|PID|e1342693		Absent in Wolbachia	unknown	Cellular processes	gi|3860949|gnl|PID|e1342693 6.6e-64	no hit
RC0540	gi|3860950|gnl|PID|e1342694		Absent in Wolbachia	unknown	Cell envelope	gi|3860950|gnl|PID|e1342694 6.3e-91	no hit
RC0541	gi|3860951|gnl|PID|e1342695		Absent in Wolbachia	unknown	Hypothetical proteins	gi|3860951|gnl|PID|e1342695 1.1e-45	no hit
RC0542	gi|3860952|gnl|PID|e1342696		Absent in Wolbachia	unknown	Hypothetical proteins	gi|3860952|gnl|PID|e1342696 6.8e-133	no hit
RC0543	gi|3860953|gnl|PID|e1342697	WD0053	Ortholog	similarity to protocatechuate-3,4-dioxygenase, beta subunit [EC:1.13.11.3]	Energy metabolism	gi|3860953|gnl|PID|e1342697 8.4e-96	WD0053 6.5e-18
RC0544	gi|3860954|gnl|PID|e1342698		Absent in Wolbachia	tlpA; thiol:disulfide interchange protein tlpA	Protein fate	gi|3860954|gnl|PID|e1342698 2.8e-88	no hit
RC0545	gi|3860955|gnl|PID|e1342699		Absent in Wolbachia	sohB; possible protease sohB	Protein fate	gi|3860955|gnl|PID|e1342699 1.3e-120	no hit
RC0546	gi|3860956|gnl|PID|e1342700	WD0243	Ortholog	dut; deoxyuridine 5-triphosphate nucleotidohydrolase [EC:3.6.1.23]	DNA metabolism	gi|3860956|gnl|PID|e1342700 6.6e-64	WD0243 4.4e-35
RC0547	gi|3860957|gnl|PID|e1342701		Absent in Wolbachia	slt; putative soluble lytic murein transglycosylase precursor	Cell envelope	gi|3860957|gnl|PID|e1342701 1.2e-277	no hit
RC0548	gi|3860958|gnl|PID|e1342702		Absent in Wolbachia	unknown	Hypothetical proteins	gi|3860958|gnl|PID|e1342702 1.4e-38	no hit
RC0549	gi|3860959|gnl|PID|e1342703	WD1015	Ortholog	mccF; microcin C7 self-immunity protein	Unclassified	gi|3860959|gnl|PID|e1342703 7.2e-138	WD1015 1.4e-47
RC0550	gi|3860960|gnl|PID|e1342704	WD0912	Ortholog	unknown	Hypothetical proteins	gi|3860960|gnl|PID|e1342704 3.8e-290	WD0912 1.5e-10
RC0551			R. conorii specific	unknown	No TIGR role category	no hit	no hit
RC0552	gi|3860961|gnl|PID|e1342705		Absent in Wolbachia	unknown	Unclassified	gi|3860961|gnl|PID|e1342705 1.7e-104	WD0468 4.7e-07
RC0553	gi|3860962|gnl|PID|e1342706	WD0301	Ortholog	coxA; cytochrome c oxidase polypeptide I [EC:1.9.3.1]	Energy metabolism	gi|3860962|gnl|PID|e1342706 3.3e-252	WD0301 1.0e-186
RC0554			R. conorii specific	similarity to acetyltransferases	Cellular processes	no hit	no hit
RC0555	gi|3860963|gnl|PID|e1342707	WD0300	Ortholog	coxB; cytochrome c oxidase polypeptide II [EC:1.9.3.1]	Energy metabolism	gi|3860963|gnl|PID|e1342707 2.6e-124	WD0300 1.3e-53
RC0556			R. conorii specific	similarity to glycerol-3-phosphate cytidyltransferase (tagD)	Cell envelope	no hit	no hit
RC0557	gi|3860964|gnl|PID|e1342708	WD0483	Ortholog	unknown	Protein fate	gi|3860964|gnl|PID|e1342708 3.7e-212	WD0483 4.1e-48
RC0558	gi|3860965|gnl|PID|e1342709	WD0760	Ortholog	lspA; lipoprotein signal peptidase [EC:3.4.23.36]	Protein fate	gi|3860965|gnl|PID|e1342709 1.6e-76	WD0760 6.1e-22
RC0559	gi|3860966|gnl|PID|e1342710		Absent in Wolbachia	unknown	Cell envelope	gi|3860966|gnl|PID|e1342710 2.6e-30	no hit
RC0560	gi|3860967|gnl|PID|e1342711	WD0849	Ortholog	murD; UDP-N-acetylmuramoylalanine--D-glutamate ligase [EC:6.3.2.9]	Cell envelope	gi|3860967|gnl|PID|e1342711 4.4e-177	WD0849 7.6e-79
RC0561	gi|3860968|gnl|PID|e1342712	WD0394	Ortholog	ftsW; cell division protein ftsW	Cellular processes	gi|3860968|gnl|PID|e1342712 8.0e-162	WD0394 2.2e-63
RC0562	gi|3860969|gnl|PID|e1342713	WD0323	Ortholog	murG; UDP-N-acetylglucosamine--N-acetylmuramyl-(pentapeptide) pyrophosphoryl-undecaprenol N-acetylglucosamine transferase [EC:2.4.1.-]	Cell envelope	gi|3860969|gnl|PID|e1342713 8.7e-149	WD0323 2.5e-41
RC0563	gi|3860970|gnl|PID|e1342714		Absent in Wolbachia	unknown	Cell envelope	gi|3860970|gnl|PID|e1342714 6.2e-84	no hit
RC0564			R. conorii specific	unknown (PARTIAL) split gene of probable RND efflux transporter	Transport and binding proteins	no hit	no hit
RC0565			R. conorii specific	unknown (PARTIAL) split gene of probable RND efflux transporter	Transport and binding proteins	gi|3860736|gnl|PID|e1342480 9.1e-07	no hit
RC0566			R. conorii specific	unknown (PARTIAL) split gene of probable RND efflux transporter	Transport and binding proteins	no hit	no hit
RC0567			R. conorii specific	unknown (PARTIAL) split gene of probable RND efflux transporter	Transport and binding proteins	gi|3860736|gnl|PID|e1342480 9.9e-16	WD1320 2.7e-07
RC0568			R. conorii specific	unknown (PARTIAL) split gene of probable RND efflux transporter	Transport and binding proteins	gi|3860736|gnl|PID|e1342480 2.7e-10	WD1320 1.4e-08
RC0569			R. conorii specific	unknown (PARTIAL) split gene of probable RND efflux transporter	Transport and binding proteins	gi|3860736|gnl|PID|e1342480 0.00016	no hit
RC0570			R. conorii specific	unknown	Hypothetical proteins	no hit	no hit
RC0571			R. conorii specific	unknown	Protein fate	no hit	no hit
RC0572			R. conorii specific	unknown	Transport and binding proteins	no hit	no hit
RC0573			R. conorii specific	unknown	No TIGR role category	no hit	no hit
RC0574			R. conorii specific	unknown	No TIGR role category	no hit	no hit
RC0575	gi|3860971|gnl|PID|e1342715	WD0613	Ortholog	capM2; capM protein	Central intermediary metabolism	gi|3860971|gnl|PID|e1342715 1.2e-144	WD0613 4.8e-09
RC0576			R. conorii specific	unknown	Unclassified	no hit	WD0694 2.7e-12
RC0577		WD0993 WD0996 WD1137 WD1140 WD0042 WD0047 WD0180 WD0226 WD0296 WD0395 WD0398 WD0511 WD0536 WD0539 WD0627 WD0691 WD0694	Absent in R. prowazekii	unknown	No TIGR role category	no hit	WD0511 2.8e-17
RC0578		WD0993 WD0996 WD1137 WD1140 WD0042 WD0047 WD0180 WD0226 WD0296 WD0395 WD0398 WD0511 WD0536 WD0539 WD0627 WD0691 WD0694	Absent in R. prowazekii	unknown	No TIGR role category	no hit	WD0226 1.8e-15
RC0579	gi|3860972|gnl|PID|e1342716	WD1208	Ortholog	dapF; diaminopimelate epimerase [EC:5.1.1.7]	Amino acid biosynthesis	gi|3860972|gnl|PID|e1342716 6.9e-117	WD1208 4.3e-28
RC0580	gi|3860973|gnl|PID|e1342717	WD0503	Ortholog	unknown	Hypothetical proteins	gi|3860973|gnl|PID|e1342717 2.0e-197	WD0503 4.8e-116
RC0581	gi|3860974|gnl|PID|e1342718	WD0132	Ortholog	pheS; phenylalanyl-tRNA synthetase alpha chain [EC:6.1.1.20]	Protein synthesis	gi|3860974|gnl|PID|e1342718 6.4e-169	WD0132 1.5e-87
RC0582	gi|3860975|gnl|PID|e1342719	WD0425	Ortholog	pheT; phenylalanyl-tRNA synthetase beta chain [EC:6.1.1.20]	Protein synthesis	gi|3860975|gnl|PID|e1342719 0.0	WD0425 3.1e-137
RC0583	gi|3860976|gnl|PID|e1342720	WD1067	Ortholog	dnaN; DNA polymerase III beta chain [EC:2.7.7.7]	DNA metabolism	gi|3860976|gnl|PID|e1342720 1.3e-168	WD1067 5.1e-57
RC0584	gi|3860977|gnl|PID|e1342721		Absent in Wolbachia	unknown	Hypothetical proteins	gi|3860977|gnl|PID|e1342721 1.3e-67	no hit
RC0585	gi|3860978|gnl|PID|e1342722	WD0060	Ortholog	leuS; leucyl-tRNA synthetase [EC:6.1.1.4]	Protein synthesis	gi|3860978|gnl|PID|e1342722 0.0	WD0060 5.3e-229
RC0586			R. conorii specific	unknown	No TIGR role category	no hit	no hit
RC0587	gi|3860979|gnl|PID|e1342723	WD0878	Ortholog	rnd2; ribonuclease D [EC:3.1.26.3]	Viral functions	gi|3860979|gnl|PID|e1342723 1.5e-98	WD0878 6.7e-55
RC0588	gi|3860980|gnl|PID|e1342724	WD0343	Ortholog	unknown	Hypothetical proteins	gi|3860980|gnl|PID|e1342724 2.1e-37	WD0343 6.8e-07
RC0589	gi|3860981|gnl|PID|e1342725	WD0526	Ortholog	cdsA; phosphatidate cytidylyltransferase [EC:2.7.7.41]	Fatty acid and phospholipid metabolism	gi|3860981|gnl|PID|e1342725 5.8e-72	WD0526 1.3e-17
RC0590	gi|3860982|gnl|PID|e1342726	WD0527	Ortholog	undecaprenyl pyrophosphate synthetase [EC:2.5.1.31]	Biosynthesis of cofactors, prosthetic groups, and carriers	gi|3860982|gnl|PID|e1342726 1.9e-107	WD0527 9.4e-49
RC0591			R. conorii specific	unknown	No TIGR role category	no hit	no hit
RC0592	gi|3860983|gnl|PID|e1342727		Absent in Wolbachia	envZ; osmolarity sensor protein envZ [EC:2.7.3.-]	Regulatory functions	gi|3860983|gnl|PID|e1342727 4.5e-175	no hit
RC0593	gi|3860984|gnl|PID|e1342728		Absent in Wolbachia	ompR; petr protein	Regulatory functions	gi|3860984|gnl|PID|e1342728 1.2e-96	WD0732 6.3e-20
RC0594	gi|3860985|gnl|PID|e1342729		Absent in Wolbachia	ilvE; branched-chain amino acid aminotransferase [EC:2.6.1.42]	Amino acid biosynthesis	gi|3860985|gnl|PID|e1342729 5.5e-131	no hit
RC0595	gi|3860986|gnl|PID|e1342730	WD0775	Ortholog	dapA; dihydrodipicolinate synthase [EC:4.2.1.52]	Amino acid biosynthesis	gi|3860986|gnl|PID|e1342730 1.8e-132	WD0775 9.0e-28
RC0596	gi|3860987|gnl|PID|e1342731	WD0767	Ortholog	smpB; small protein B homolog	Protein synthesis	gi|3860987|gnl|PID|e1342731 2.3e-61	WD0767 1.3e-33
RC0597	gi|3860988|gnl|PID|e1342732	WD1312	Ortholog	similarity to thiol:disulfide interchange protein dsbA	Hypothetical proteins	gi|3860988|gnl|PID|e1342732 3.7e-102	WD1312 1.2e-18
RC0598	gi|3860989|gnl|PID|e1342733	WD1209	Ortholog	sucD; succinyl-CoA synthetase alpha chain [EC:6.2.1.5]	Energy metabolism	gi|3860989|gnl|PID|e1342733 2.5e-142	WD1209 2.0e-117
RC0599	gi|3860990|gnl|PID|e1342734	WD1210	Ortholog	sucC; succinyl-CoA synthetase beta chain [EC:6.2.1.5]	Energy metabolism	gi|3860990|gnl|PID|e1342734 1.1e-171	WD1210 2.5e-103
RC0600			R. conorii specific	unknown	Hypothetical proteins	no hit	no hit
RC0601			R. conorii specific	unknown	No TIGR role category	no hit	no hit
RC0602			R. conorii specific	unknown	No TIGR role category	no hit	no hit
RC0603			R. conorii specific	acylamino-acid-releasing enzyme	Protein fate	gi|3860842|gnl|PID|e1342586 6.3e-05	no hit
RC0604	gi|3860991|gnl|PID|e1342735		Absent in Wolbachia	unknown	Hypothetical proteins	gi|3860991|gnl|PID|e1342735 1.0e-97	no hit
RC0605			R. conorii specific	unknown	Cell envelope	no hit	no hit
RC0606	gi|3860992|gnl|PID|e1342736		Absent in Wolbachia	rbfA; ribosome-binding factor A	Transcription	gi|3860992|gnl|PID|e1342736 2.3e-52	WD1317 5.5e-05
RC0607	gi|3860993|gnl|PID|e1342737	WD0148	Paralog	unknown	Hypothetical proteins	gi|3860993|gnl|PID|e1342737 4.9e-52	WD0148 2.0e-07
RC0608	gi|3860994|gnl|PID|e1342738	WD0355	Ortholog	unknown	Hypothetical proteins	gi|3860994|gnl|PID|e1342738 2.2e-79	WD0355 6.4e-11
RC0609	gi|3860995|gnl|PID|e1342739	WD1180	Ortholog	recR; recombination protein RecR	DNA metabolism	gi|3860995|gnl|PID|e1342739 1.3e-90	WD1180 4.8e-45
RC0610			R. conorii specific	unknown	No TIGR role category	no hit	no hit
RC0611			R. conorii specific	unknown	No TIGR role category	no hit	no hit
RC0612	gi|3860997|gnl|PID|e1342741	WD0871	Ortholog	unknown	Unclassified	gi|3860997|gnl|PID|e1342741 1.0e-106	WD0871 1.7e-35
RC0613	gi|3860998|gnl|PID|e1342742	WD0039	Ortholog	unknown	Hypothetical proteins	gi|3860998|gnl|PID|e1342742 5.2e-270	WD0039 5.1e-128
RC0614			R. conorii specific	unknown	No TIGR role category	no hit	no hit
RC0615	gi|3860999|gnl|PID|e1342743	WD0731	Ortholog	gpsA; glycerol-3-phosphate dehydrogenase [EC:1.1.1.94]	Energy metabolism	gi|3860999|gnl|PID|e1342743 1.9e-121	WD0731 3.8e-29
RC0616	gi|3861000|gnl|PID|e1342744	WD0249	Ortholog	unknown	Cell envelope	gi|3861000|gnl|PID|e1342744 3.3e-133	WD0249 1.8e-45
RC0617	gi|3861001|gnl|PID|e1342745		Absent in Wolbachia	unknown	Unknown function	gi|3861001|gnl|PID|e1342745 1.1e-143	no hit
RC0618	gi|3861002|gnl|PID|e1342746	WD0755	Ortholog	trxB1; thioredoxin reductase [EC:1.6.4.5]	Energy metabolism	gi|3861002|gnl|PID|e1342746 1.0e-136	WD0755 4.9e-91
RC0619			R. conorii specific	unknown	No TIGR role category	no hit	no hit
RC0620			R. conorii specific	unknown	No TIGR role category	no hit	no hit
RC0621		WD0103	Absent in R. prowazekii	gabD; succinate semialdehyde dehydrogenase [EC:1.2.1.16]	Central intermediary metabolism	no hit	WD0103 3.1e-49
RC0622			R. conorii specific	unknown	No TIGR role category	no hit	no hit
RC0623	gi|3861003|gnl|PID|e1342747		Absent in Wolbachia	lgtD; glycosyl transferase	Central intermediary metabolism	gi|3861003|gnl|PID|e1342747 7.6e-118	no hit
RC0624	gi|3861004|gnl|PID|e1342748	WD0963	Ortholog	uvrD; DNA helicase II [EC:3.6.1.-]	DNA metabolism	gi|3861004|gnl|PID|e1342748 5.1e-295	WD0963 9.8e-141
RC0625			R. conorii specific	unknown	Hypothetical proteins	no hit	no hit
RC0626			R. conorii specific	unknown	No TIGR role category	no hit	no hit
RC0627	gi|3861005|gnl|PID|e1342749		Absent in Wolbachia	unknown	Hypothetical proteins	gi|3861005|gnl|PID|e1342749 5.3e-181	no hit
RC0628	gi|3861006|gnl|PID|e1342750		Absent in Wolbachia	tdcB; threonine dehydratase [EC:4.2.1.16]	Amino acid biosynthesis	gi|3861006|gnl|PID|e1342750 7.6e-150	no hit
RC0629	gi|3861007|gnl|PID|e1342751	WD0317	Ortholog	lon; ATP-dependent protease la [EC:3.4.21.53]	Protein fate	gi|3861007|gnl|PID|e1342751 0.0	WD0317 3.2e-190
RC0630			R. conorii specific	unknown (PARTIAL) split gene of cell surface antigen	No TIGR role category	gi|3861008|gnl|PID|e1342752 4.1e-09	no hit
RC0631			R. conorii specific	unknown (PARTIAL) split gene of cell surface antigen	Cell envelope	gi|3861008|gnl|PID|e1342752 6.0e-52	no hit
RC0632			R. conorii specific	unknown	No TIGR role category	no hit	no hit
RC0633			R. conorii specific	unknown	No TIGR role category	no hit	WD0826 0.00019
RC0634	gi|3861069|gnl|PID|e1342813		Absent in Wolbachia	yhbH; probable sigma(54) modulation protein	Transcription	gi|3861069|gnl|PID|e1342813 1.7e-56	no hit
RC0635	gi|3861068|gnl|PID|e1342812	WD0466	Ortholog	unknown	Central intermediary metabolism	gi|3861068|gnl|PID|e1342812 2.5e-57	WD0466 6.6e-32
RC0636	gi|3861067|gnl|PID|e1342811	WD0555	Ortholog	folD; methylenetetrahydrofolate dehydrogenase [EC:1.5.1.5 3.5.4.9]	Biosynthesis of cofactors, prosthetic groups, and carriers	gi|3861067|gnl|PID|e1342811 8.0e-123	WD0555 1.1e-70
RC0637	gi|3861066|gnl|PID|e1342810	WD0982	Ortholog	trxB2; thioredoxin reductase [EC:1.6.4.5]	Energy metabolism	gi|3861066|gnl|PID|e1342810 8.2e-153	WD0982 2.3e-84
RC0638			R. conorii specific	similarity to late-developmental spore coat protein	Hypothetical proteins	no hit	no hit
RC0639			R. conorii specific	unknown	Unclassified	no hit	no hit
RC0640			R. conorii specific	unknown	No TIGR role category	no hit	no hit
RC0641			R. conorii specific	unknown (PARTIAL) split gene of hypothetical protein	Unclassified	no hit	no hit
RC0642			R. conorii specific	unknown (PARTIAL) split gene of hypothetical protein	Hypothetical proteins	no hit	no hit
RC0643			R. conorii specific	unknown (PARTIAL) split gene of hypothetical protein	No TIGR role category	no hit	no hit
RC0644			R. conorii specific	unknown (PARTIAL) split gene of hypothetical protein	Hypothetical proteins	no hit	no hit
RC0645			R. conorii specific	unknown (PARTIAL) split gene of hypothetical protein	Cell envelope	no hit	no hit
RC0646			R. conorii specific	unknown	Unclassified	no hit	no hit
RC0647	gi|3861065|gnl|PID|e1342809	WD0197	Ortholog	nrdA; ribonucleoside-diphosphate reductase alpha chain [EC:1.17.4.1]	Purines, pyrimidines, nucleosides, and nucleotides	gi|3861065|gnl|PID|e1342809 1.3e-310	WD0197 4.3e-227
RC0648			R. conorii specific	unknown	No TIGR role category	no hit	WD0627 8.2e-07
RC0649			R. conorii specific	unknown	No TIGR role category	no hit	no hit
RC0650			R. conorii specific	unknown	No TIGR role category	no hit	no hit
RC0651	gi|3861064|gnl|PID|e1342808	WD0212	Ortholog	nrdB; ribonucleoside-diphosphate reductase beta chain [EC:1.17.4.1]	Purines, pyrimidines, nucleosides, and nucleotides	gi|3861064|gnl|PID|e1342808 1.6e-165	WD0212 7.5e-127
RC0652	gi|3861063|gnl|PID|e1342807		Absent in Wolbachia	unknown	Cell envelope	gi|3861063|gnl|PID|e1342807 0.0	no hit
RC0653			R. conorii specific	unknown (PARTIAL) split gene of RP511	Hypothetical proteins	gi|3861063|gnl|PID|e1342807 1.1e-26	no hit
RC0654			R. conorii specific	unknown (PARTIAL) split gene of RP511	Hypothetical proteins	gi|3861063|gnl|PID|e1342807 9.3e-22	no hit
RC0655			R. conorii specific	unknown (PARTIAL) split gene of RP511	Hypothetical proteins	gi|3861063|gnl|PID|e1342807 4.5e-11	no hit
RC0656	gi|3861062|gnl|PID|e1342806	WD0822	Ortholog	miaA; tRNA delta(2)-isopentenylpyrophosphate transferase [EC:2.5.1.8]	Protein synthesis	gi|3861062|gnl|PID|e1342806 4.6e-127	WD0822 3.1e-50
RC0657	gi|3861061|gnl|PID|e1342805	WD0695	Ortholog	exoC; phosphomannomutase [EC:5.4.2.8]	Energy metabolism	gi|3861061|gnl|PID|e1342805 1.2e-167	WD0695 3.2e-71
RC0658	gi|3861060|gnl|PID|e1342804		Absent in Wolbachia	abcT2; ABC transporter ATP-binding protein	Transport and binding proteins	gi|3861060|gnl|PID|e1342804 3.4e-99	WD0990 6.3e-20
RC0659	gi|3861059|gnl|PID|e1342803		Absent in Wolbachia	unknown	Unclassified	gi|3861059|gnl|PID|e1342803 7.6e-51	no hit
RC0660	gi|3861058|gnl|PID|e1342802		Absent in Wolbachia	unknown	Hypothetical proteins	gi|3861058|gnl|PID|e1342802 3.1e-89	no hit
RC0661	gi|3861057|gnl|PID|e1342801		Absent in Wolbachia	kpsF; kpsF protein	Energy metabolism	gi|3861057|gnl|PID|e1342801 6.3e-130	no hit
RC0662			R. conorii specific	unknown	No TIGR role category	no hit	no hit
RC0663	gi|3861056|gnl|PID|e1342800	WD0906	Ortholog	pnp; polyribonucleotide nucleotidyltransferase [EC:2.7.7.8]	Transcription	gi|3861056|gnl|PID|e1342800 2.8e-301	WD0906 1.3e-147
RC0664	gi|3861055|gnl|PID|e1342799	WD0905	Ortholog	rpsO; 30S ribosomal protein S15	Protein synthesis	gi|3861055|gnl|PID|e1342799 2.8e-33	WD0905 5.1e-18
RC0665	gi|3861053|gnl|PID|e1342797		Absent in Wolbachia	truB; tRNA pseudouridine 55 synthase	Cellular processes	gi|3861053|gnl|PID|e1342797 4.9e-75	no hit
RC0666	gi|3861052|gnl|PID|e1342796		Absent in Wolbachia	tlc4; ADP,ATP carrier protein	Transport and binding proteins	gi|3861052|gnl|PID|e1342796 2.9e-228	no hit
RC0667	gi|3861050|gnl|PID|e1342794		Absent in Wolbachia	sca4; cell surface antigen	Cell envelope	gi|3861050|gnl|PID|e1342794 3.1e-224	no hit
RC0668	gi|3861049|gnl|PID|e1342793	WD0254 WD0255 WD0508 WD0564 WD0622 WD0623 WD0626	Ortholog	unknown	Regulatory functions	gi|3861049|gnl|PID|e1342793 4.3e-60	WD0508 4.2e-07
RC0669			R. conorii specific	unknown	No TIGR role category	no hit	no hit
RC0670	gi|3861048|gnl|PID|e1342792	WD1292	Ortholog	unknown	Transcription	gi|3861048|gnl|PID|e1342792 7.2e-106	WD1292 1.9e-41
RC0671	gi|3861047|gnl|PID|e1342791	WD1322	Ortholog	unknown	Protein synthesis	gi|3861047|gnl|PID|e1342791 7.6e-118	WD1322 2.0e-16
RC0672	gi|3861046|gnl|PID|e1342790		Absent in Wolbachia	unknown	Hypothetical proteins	gi|3861046|gnl|PID|e1342790 1.9e-98	no hit
RC0673			R. conorii specific	unknown	No TIGR role category	no hit	no hit
RC0674			R. conorii specific	def2; polypeptide deformylase [EC:3.5.1.31]	Protein fate	gi|3860772|gnl|PID|e1342516 2.5e-23	WD0165 4.3e-21
RC0675			R. conorii specific	unknown	No TIGR role category	no hit	no hit
RC0676			R. conorii specific	unknown	Hypothetical proteins	no hit	no hit
RC0677			R. conorii specific	unknown	No TIGR role category	no hit	no hit
RC0678	gi|3861045|gnl|PID|e1342789	WD0208	Ortholog	addA; erythrocyte adducin alpha subunit	Unknown function	gi|3861045|gnl|PID|e1342789 9.0e-115	WD0208 1.9e-82
RC0679			R. conorii specific	unknown	Cell envelope	no hit	no hit
RC0680	gi|3861010|gnl|PID|e1342754	WD0133	Ortholog	glmU; UDP-N-acetylglucosamine pyrophosphorylase [EC:2.7.7.23]	Purines, pyrimidines, nucleosides, and nucleotides	gi|3861010|gnl|PID|e1342754 8.0e-107	WD0133 7.1e-28
RC0681	gi|3861011|gnl|PID|e1342755	WD0484	Ortholog	unknown	Hypothetical proteins	gi|3861011|gnl|PID|e1342755 1.4e-93	WD0484 7.0e-44
RC0682	gi|3861012|gnl|PID|e1342756		Absent in Wolbachia	rpmJ; 50S ribosomal protein L36	Protein synthesis	gi|3861012|gnl|PID|e1342756 1.7e-10	WD0342 2.1e-05
RC0683			R. conorii specific	unknown	Cell envelope	no hit	no hit
RC0684			R. conorii specific	unknown	No TIGR role category	no hit	no hit
RC0685			R. conorii specific	unknown	No TIGR role category	no hit	no hit
RC0686	gi|3861013|gnl|PID|e1342757		Absent in Wolbachia	invasion protein homolog	Protein synthesis	gi|3861013|gnl|PID|e1342757 8.4e-96	no hit
RC0687	gi|3861014|gnl|PID|e1342758		Absent in Wolbachia	unknown	Hypothetical proteins	gi|3861014|gnl|PID|e1342758 1.3e-65	no hit
RC0688			R. conorii specific	putative transposable insertion element	Other categories	no hit	no hit
RC0689			R. conorii specific	unknown	No TIGR role category	no hit	no hit
RC0690			R. conorii specific	unknown (PARTIAL) similarity to DNA adenine methyltransferases (MboA)	DNA metabolism	no hit	no hit
RC0691			R. conorii specific	unknown	No TIGR role category	no hit	no hit
RC0692	gi|3861015|gnl|PID|e1342759		Absent in Wolbachia	bioC; biotin synthesis protein BioC	Hypothetical proteins	gi|3861015|gnl|PID|e1342759 7.3e-97	no hit
RC0693	gi|3861016|gnl|PID|e1342760	WD0751	Ortholog	pdhD; dihydrolipoamide dehydrogenase precursor [EC:1.8.1.4]	Energy metabolism	gi|3861016|gnl|PID|e1342760 1.1e-196	WD0751 2.1e-106
RC0694	gi|3861017|gnl|PID|e1342761	WD1268	Ortholog	similarity to 5-formyltetrahydrofolate cyclo-ligase [EC:6.3.3.2]	Unclassified	gi|3861017|gnl|PID|e1342761 7.9e-68	WD1268 1.5e-11
RC0695			R. conorii specific	unknown	No TIGR role category	no hit	no hit
RC0696	gi|3861018|gnl|PID|e1342762	WD0186	Ortholog	rnd; ribonuclease D [EC:3.1.26.3]	Transcription	gi|3861018|gnl|PID|e1342762 3.9e-130	WD0186 4.4e-35
RC0697	gi|3861019|gnl|PID|e1342763		Absent in Wolbachia	unknown	Unclassified	gi|3861019|gnl|PID|e1342763 7.5e-127	no hit
RC0698	gi|3861020|gnl|PID|e1342764	WD0309	Ortholog	unknown	Central intermediary metabolism	gi|3861020|gnl|PID|e1342764 4.6e-104	WD0309 5.4e-24
RC0699			R. conorii specific	unknown	No TIGR role category	no hit	no hit
RC0700			R. conorii specific	unknown	Unclassified	no hit	no hit
RC0701			R. conorii specific	unknown	Unknown function	no hit	no hit
RC0702	gi|3861021|gnl|PID|e1342765		Absent in Wolbachia	panF; sodium/pantothenate symporter (PARTIAL) split gene of RP465	Regulatory functions	gi|3861021|gnl|PID|e1342765 5.3e-249	no hit
RC0703			R. conorii specific	unknown (PARTIAL) split gene of alkaline phosphatase synthesis sensor protein (phoR)	Regulatory functions	gi|3861021|gnl|PID|e1342765 8.4e-48	WD1284 1.4e-05
RC0704			R. conorii specific	unknown (PARTIAL) split gene of alkaline phosphatase synthesis sensor protein (phoR)	Regulatory functions	gi|3861021|gnl|PID|e1342765 1.2e-25	no hit
RC0705			R. conorii specific	mccF2; similar to microcin C7 self-immunity protein	Unclassified	gi|3860959|gnl|PID|e1342703 1.9e-25	WD1015 7.5e-24
RC0706	gi|3861022|gnl|PID|e1342766	WD0542	Ortholog	hemC; porphobilinogen deaminase [EC:4.3.1.8]	Biosynthesis of cofactors, prosthetic groups, and carriers	gi|3861022|gnl|PID|e1342766 5.8e-120	WD0542 3.8e-45
RC0707			R. conorii specific	unknown	No TIGR role category	no hit	no hit
RC0708			R. conorii specific	unknown	Hypothetical proteins	no hit	no hit
RC0709			R. conorii specific	unknown	No TIGR role category	no hit	no hit
RC0710	gi|3861023|gnl|PID|e1342767	WD0801	Ortholog	trpS; tryptophanyl-tRNA synthetase [EC:6.1.1.2]	Protein synthesis	gi|3861023|gnl|PID|e1342767 6.4e-153	WD0801 1.4e-84
RC0711	gi|3861024|gnl|PID|e1342768	WD1149	Ortholog	plsC; possible 1-acyl-sn-glycerol-3-phosphate acyltransferase [EC:2.3.1.51]	Fatty acid and phospholipid metabolism	gi|3861024|gnl|PID|e1342768 2.0e-101	WD1149 2.8e-24
RC0712	gi|3861025|gnl|PID|e1342769		Absent in Wolbachia	unknown	Hypothetical proteins	gi|3861025|gnl|PID|e1342769 1.4e-38	no hit
RC0713	gi|3861026|gnl|PID|e1342770	WD0706	Ortholog	unknown	Hypothetical proteins	gi|3861026|gnl|PID|e1342770 2.1e-115	WD0706 1.8e-52
RC0714	gi|3861027|gnl|PID|e1342771		Absent in Wolbachia	unknown	Hypothetical proteins	gi|3861027|gnl|PID|e1342771 3.1e-121	no hit
RC0715	gi|3861028|gnl|PID|e1342772		Absent in Wolbachia	unknown	Hypothetical proteins	gi|3861028|gnl|PID|e1342772 4.7e-63	no hit
RC0716	gi|3861029|gnl|PID|e1342773		Absent in Wolbachia	unknown	Hypothetical proteins	gi|3861029|gnl|PID|e1342773 1.0e-76	no hit
RC0717			R. conorii specific	unknown	Unclassified	no hit	no hit
RC0718	gi|3861030|gnl|PID|e1342774		Absent in Wolbachia	ampG1; ampG protein	Cellular processes	gi|3861030|gnl|PID|e1342774 3.9e-130	no hit
RC0719			R. conorii specific	unknown	Hypothetical proteins	no hit	WD0296 0.00036
RC0720			R. conorii specific	unknown (PARTIAL) split gene of lipopolysaccharide 1,2-glucosyltransferase (rfaJ)	Cell envelope	gi|3861031|gnl|PID|e1342775 1.2e-17	no hit
RC0721	gi|3861031|gnl|PID|e1342775		Absent in Wolbachia	unknown (PARTIAL) split gene of lipopolysaccharide 1,2-glucosyltransferase (rfaJ)	Cell envelope	gi|3861031|gnl|PID|e1342775 1.5e-28	no hit
RC0722	gi|3861032|gnl|PID|e1342776		Absent in Wolbachia	tlc3; ADP,ATP carrier protein	Transport and binding proteins	gi|3861032|gnl|PID|e1342776 1.7e-225	no hit
RC0723	gi|3868718|gnl|PID|e1343193		Absent in Wolbachia	unknown	Hypothetical proteins	gi|3868718|gnl|PID|e1343193 3.9e-217	no hit
RC0724	gi|3861034|gnl|PID|e1342778	WD0799	Ortholog	ispB; octaprenyl-diphosphate synthase [EC:2.5.1.-]	Biosynthesis of cofactors, prosthetic groups, and carriers	gi|3861034|gnl|PID|e1342778 4.1e-151	WD0799 5.2e-48
RC0725	gi|3861035|gnl|PID|e1342779	WD1008	Ortholog	similarity to aminopeptidase	Protein fate	gi|3861035|gnl|PID|e1342779 1.9e-240	WD1008 4.3e-92
RC0726	gi|3861036|gnl|PID|e1342780	WD0957	Ortholog	potE; putrescine-ornithine antiporter	Transport and binding proteins	gi|3861036|gnl|PID|e1342780 1.1e-171	WD0957 8.5e-103
RC0727			R. conorii specific	unknown (PARTIAL) similarity to lysozyme	Cell envelope	no hit	no hit
RC0728	gi|3861037|gnl|PID|e1342781	WD0890	Ortholog	hesB2; hesB protein	Central intermediary metabolism	gi|3861037|gnl|PID|e1342781 3.1e-41	WD0890 7.6e-15
RC0729	gi|3861038|gnl|PID|e1342782	WD0889	Ortholog	nifU; nifU protein	Unknown function	gi|3861038|gnl|PID|e1342782 3.4e-60	WD0889 1.2e-48
RC0730	gi|3861039|gnl|PID|e1342783	WD0997	Ortholog	spl1; nifs protein homolog	Biosynthesis of cofactors, prosthetic groups, and carriers	gi|3861039|gnl|PID|e1342783 3.4e-202	WD0997 2.7e-147
RC0731	gi|3861040|gnl|PID|e1342784	WD0705	Ortholog	spl1; nifs protein homolog	Biosynthesis of cofactors, prosthetic groups, and carriers	gi|3861040|gnl|PID|e1342784 3.1e-128	WD0705 4.4e-51
RC0732	gi|3861041|gnl|PID|e1342785		Absent in Wolbachia	unknown	Unknown function	gi|3861041|gnl|PID|e1342785 1.4e-13	no hit
RC0733			R. conorii specific	unknown	No TIGR role category	no hit	no hit
RC0734			R. conorii specific	unknown	No TIGR role category	no hit	no hit
RC0735			R. conorii specific	unknown	No TIGR role category	no hit	no hit
RC0736	gi|3861042|gnl|PID|e1342786		Absent in Wolbachia	unknown	Hypothetical proteins	gi|3861042|gnl|PID|e1342786 2.8e-111	no hit
RC0737			R. conorii specific	unknown	No TIGR role category	no hit	no hit
RC0738			R. conorii specific	unknown	No TIGR role category	no hit	no hit
RC0739			R. conorii specific	unknown	No TIGR role category	no hit	WD0217 1.1e-06
RC0740			R. conorii specific	unknown	Hypothetical proteins	no hit	WD0217 9.0e-15
RC0741			R. conorii specific	similarity to histon and other protein acetyltransferase	Cellular processes	no hit	no hit
RC0742			R. conorii specific	unknown	No TIGR role category	no hit	no hit
RC0743			R. conorii specific	unknown	Hypothetical proteins	no hit	no hit
RC0744	gi|3861009|gnl|PID|e1342753		Absent in Wolbachia	similarity to carotenoid biosynthesis proteins	Hypothetical proteins	gi|3861009|gnl|PID|e1342753 1.9e-144	no hit
RC0745			R. conorii specific	unknown	No TIGR role category	no hit	no hit
RC0746	gi|3861070|gnl|PID|e1342814	WD0319	Ortholog	clpP; ATP-dependent clp protease proteolytic subunit [EC:3.4.21.92]	Protein fate	gi|3861070|gnl|PID|e1342814 1.7e-97	WD0319 3.5e-74
RC0747	gi|3861071|gnl|PID|e1342815	WD1090	Ortholog	rpsA; 30S ribosomal protein S1	Protein synthesis	gi|3861071|gnl|PID|e1342815 2.7e-280	WD1090 7.9e-100
RC0748	gi|3861072|gnl|PID|e1342816		Absent in Wolbachia	cmk; cytidylate kinase [EC:2.7.4.14]	Purines, pyrimidines, nucleosides, and nucleotides	gi|3861072|gnl|PID|e1342816 1.5e-96	no hit
RC0749			R. conorii specific	unknown	Hypothetical proteins	no hit	no hit
RC0750			R. conorii specific	unknown	No TIGR role category	no hit	no hit
RC0751			R. conorii specific	unknown	Hypothetical proteins	no hit	no hit
RC0752			R. conorii specific	unknown	Hypothetical proteins	no hit	no hit
RC0753			R. conorii specific	unknown	No TIGR role category	no hit	no hit
RC0754			R. conorii specific	unknown	Hypothetical proteins	no hit	no hit
RC0755			R. conorii specific	unknown	Cell envelope	no hit	no hit
RC0756			R. conorii specific	unknown	No TIGR role category	no hit	no hit
RC0757	gi|3861073|gnl|PID|e1342817		Absent in Wolbachia	himD; integration host factor beta-subunit	Viral functions	gi|3861073|gnl|PID|e1342817 4.4e-35	WD1089 5.5e-05
RC0758	gi|3861074|gnl|PID|e1342818	WD0602	Ortholog	sppA; protease IV [EC:3.4.-.-]	Protein fate	gi|3861074|gnl|PID|e1342818 2.2e-113	WD0602 2.4e-14
RC0759	gi|3861075|gnl|PID|e1342819	WD0795	Ortholog	rho; transcription termination factor	Transcription	gi|3861075|gnl|PID|e1342819 5.5e-202	WD0795 6.2e-139
RC0760	gi|3861076|gnl|PID|e1342820		Absent in Wolbachia	unknown	Hypothetical proteins	gi|3861076|gnl|PID|e1342820 8.1e-201	no hit
RC0761	gi|3861077|gnl|PID|e1342821	WD0312	Ortholog	recJ; single-stranded-DNA-specific exonuclease RecJ [EC:3.1.-.-]	DNA metabolism	gi|3861077|gnl|PID|e1342821 4.1e-261	WD0312 6.0e-134
RC0762	gi|3861078|gnl|PID|e1342822	WD0247	Ortholog	prfA; peptide chain release factor RF-1	Protein synthesis	gi|3861078|gnl|PID|e1342822 3.1e-160	WD0247 2.2e-104
RC0763			R. conorii specific	unknown	No TIGR role category	no hit	no hit
RC0764	gi|3861079|gnl|PID|e1342823	WD1177	Ortholog	pdhC; dihydrolipoamide acetyltransferase component [EC:2.3.1.12]	Energy metabolism	gi|3861079|gnl|PID|e1342823 9.6e-182	WD1177 2.9e-102
RC0765	gi|3861080|gnl|PID|e1342824	WD0977	Ortholog	infC; translation initiation factor IF-3	Protein synthesis	gi|3861080|gnl|PID|e1342824 1.3e-74	WD0977 5.8e-33
RC0766	gi|3861081|gnl|PID|e1342825		Absent in Wolbachia	unknown	Hypothetical proteins	gi|3861081|gnl|PID|e1342825 5.8e-49	no hit
RC0767			R. conorii specific	unknown	No TIGR role category	no hit	no hit
RC0768		WD0748	Absent in R. prowazekii	unknown	Unclassified	no hit	WD0748 1.4e-06
RC0769			R. conorii specific	unknown	No TIGR role category	no hit	no hit
RC0770		WD1311	Absent in R. prowazekii	unknown	Hypothetical proteins	no hit	WD1311 1.1e-13
RC0771			R. conorii specific	unknown	No TIGR role category	no hit	no hit
RC0772			R. conorii specific	unknown	No TIGR role category	no hit	no hit
RC0773	gi|3861082|gnl|PID|e1342826	WD0970	Ortholog	birA; biotin-protein ligase [EC:6.3.4.15]	Protein fate	gi|3861082|gnl|PID|e1342826 2.4e-91	WD0970 2.1e-29
RC0774			R. conorii specific	unknown (PARTIAL) split gene of RP534	Hypothetical proteins	gi|3861083|gnl|PID|e1342827 1.1e-63	no hit
RC0775	gi|3861083|gnl|PID|e1342827		Absent in Wolbachia	unknown (PARTIAL) split gene of RP534	Hypothetical proteins	gi|3861083|gnl|PID|e1342827 6.0e-86	no hit
RC0776			R. conorii specific	unknown (PARTIAL) split gene of RP534	Hypothetical proteins	gi|3861083|gnl|PID|e1342827 3.6e-10	no hit
RC0777			R. conorii specific	unknown (PARTIAL) split gene of RP534	Hypothetical proteins	gi|3861083|gnl|PID|e1342827 7.6e-07	no hit
RC0778	gi|3861084|gnl|PID|e1342828	WD0738	Ortholog	sodB; superoxide dismutase [EC:1.15.1.1]	Cellular processes	gi|3861084|gnl|PID|e1342828 4.4e-90	WD0738 6.6e-48
RC0779	gi|3861085|gnl|PID|e1342829	WD1052	Ortholog	folC; folylpolyglutamate synthase [EC:6.3.2.17]	Biosynthesis of cofactors, prosthetic groups, and carriers	gi|3861085|gnl|PID|e1342829 2.5e-183	WD1052 3.5e-81
RC0780	gi|3860884|gnl|PID|e1342628	WD1206	Ortholog	bioY; similar to BioY protein	Biosynthesis of cofactors, prosthetic groups, and carriers	gi|3860884|gnl|PID|e1342628 7.9e-29	WD1206 2.3e-29
RC0781			R. conorii specific	unknown (PARTIAL) similarity to N-terminal of biotin-protein ligase	Biosynthesis of cofactors, prosthetic groups, and carriers	no hit	no hit
RC0782	gi|3861043|gnl|PID|e1342787	WD1058	Ortholog	similarity to glutathione S-transferase [EC:2.5.1.18]	Unclassified	gi|3861043|gnl|PID|e1342787 3.9e-114	WD1058 1.9e-43
RC0783	gi|3861044|gnl|PID|e1342788	WD0690	Ortholog	ppdK; pyruvate,phosphate dikinase precursor [EC:2.7.9.1]	Unclassified	gi|3861044|gnl|PID|e1342788 0.0	WD0690 1.3e-223
RC0784			R. conorii specific	unknown	No TIGR role category	no hit	no hit
RC0785			R. conorii specific	unknown	No TIGR role category	no hit	no hit
RC0786			R. conorii specific	unknown	No TIGR role category	no hit	no hit
RC0787			R. conorii specific	unknown	No TIGR role category	no hit	no hit
RC0788			R. conorii specific	unknown (PARTIAL) similarity to MazG	Unknown function	no hit	no hit
RC0789			R. conorii specific	unknown	No TIGR role category	no hit	no hit
RC0790			R. conorii specific	unknown	No TIGR role category	no hit	no hit
RC0791			R. conorii specific	unknown	No TIGR role category	no hit	no hit
RC0792			R. conorii specific	unknown	No TIGR role category	no hit	no hit
RC0793			R. conorii specific	unknown	No TIGR role category	no hit	no hit
RC0794			R. conorii specific	unknown	No TIGR role category	no hit	no hit
RC0795			R. conorii specific	unknown	Central intermediary metabolism	no hit	no hit
RC0796	gi|3861086|gnl|PID|e1342830	WD0969	Ortholog	nuoN1; NADH dehydrogenase I chain N [EC:1.6.5.3]	Energy metabolism	gi|3861086|gnl|PID|e1342830 9.4e-168	WD0969 5.7e-42
RC0797	gi|3861087|gnl|PID|e1342831		Absent in Wolbachia	unknown	Hypothetical proteins	gi|3861087|gnl|PID|e1342831 6.7e-206	no hit
RC0798	gi|3861088|gnl|PID|e1342832	WD0158	Ortholog	hemB; delta-aminolevulinic acid dehydratase [EC:4.2.1.24]	Biosynthesis of cofactors, prosthetic groups, and carriers	gi|3861088|gnl|PID|e1342832 2.0e-149	WD0158 2.4e-89
RC0799			R. conorii specific	unknown	No TIGR role category	no hit	no hit
RC0800	gi|3861089|gnl|PID|e1342833	WD1200	Ortholog	priA; possible primosomal protein N	DNA metabolism	gi|3861089|gnl|PID|e1342833 2.4e-295	WD1200 2.7e-121
RC0801	gi|3861090|gnl|PID|e1342834	WD0556	Ortholog	ubiX; 3-octaprenyl-4-hydroxybenzoate carboxy-lyase [EC:4.1.1.-]	Biosynthesis of cofactors, prosthetic groups, and carriers	gi|3861090|gnl|PID|e1342834 6.5e-73	WD0556 1.4e-47
RC0802			R. conorii specific	unknown	No TIGR role category	no hit	no hit
RC0803	gi|3861091|gnl|PID|e1342835	WD0354	Ortholog	dnaB; replicative DNA helicase [EC:3.6.1.-]	DNA metabolism	gi|3861091|gnl|PID|e1342835 8.9e-227	WD0354 4.6e-111
RC0804			R. conorii specific	unknown	No TIGR role category	no hit	no hit
RC0805			R. conorii specific	unknown	No TIGR role category	no hit	no hit
RC0806			R. conorii specific	unknown	Transport and binding proteins	no hit	no hit
RC0807	gi|3861093|gnl|PID|e1342837		Absent in Wolbachia	rluB; ribosomal large subunit pseudouridine synthase B [EC:4.2.1.70]	Unclassified	gi|3861093|gnl|PID|e1342837 1.6e-101	no hit
RC0808			R. conorii specific	unknown	Cell envelope	gi|3861111|gnl|PID|e1342855 6.7e-15	WD0440 4.9e-13
RC0809	gi|3861094|gnl|PID|e1342838	WD0852	Ortholog	unknown	Unknown function	gi|3861094|gnl|PID|e1342838 8.7e-78	WD0852 3.3e-21
RC0810	gi|3861095|gnl|PID|e1342839	WD0887	Ortholog	radA; DNA repair protein RadA homolog	DNA metabolism	gi|3861095|gnl|PID|e1342839 2.5e-206	WD0887 2.7e-115
RC0811	gi|3861096|gnl|PID|e1342840		Absent in Wolbachia	unknown	Hypothetical proteins	gi|3861096|gnl|PID|e1342840 1.3e-33	no hit
RC0812	gi|3861098|gnl|PID|e1342842	WD0219	Paralog	unknown	Hypothetical proteins	gi|3861098|gnl|PID|e1342842 5.3e-55	WD0219 1.2e-32
RC0813			R. conorii specific	unknown	No TIGR role category	no hit	no hit
RC0814	gi|3861100|gnl|PID|e1342844	WD0210	Paralog	unknown	Hypothetical proteins	gi|3861100|gnl|PID|e1342844 6.1e-77	WD0210 1.1e-09
RC0815			R. conorii specific	unknown	Hypothetical proteins	no hit	no hit
RC0816	gi|3861101|gnl|PID|e1342845	WD1318	Ortholog	infB; translation initiation factor IF-2	Protein synthesis	gi|3861101|gnl|PID|e1342845 0.0	WD1318 2.2e-147
RC0817	gi|3861102|gnl|PID|e1342846	WD1319	Ortholog	nusA; N utilization substance protein A	Transcription	gi|3861102|gnl|PID|e1342846 6.7e-229	WD1319 6.4e-98
RC0818	gi|3861103|gnl|PID|e1342847		Absent in Wolbachia	unknown	Unclassified	gi|3861103|gnl|PID|e1342847 9.7e-47	no hit
RC0819			R. conorii specific	unknown	No TIGR role category	no hit	no hit
RC0820			R. conorii specific	unknown	No TIGR role category	no hit	no hit
RC0821			R. conorii specific	unknown	Unknown function	no hit	no hit
RC0822	gi|3861104|gnl|PID|e1342848		Absent in Wolbachia	tlyA; hemolysin	Cellular processes	gi|3861104|gnl|PID|e1342848 4.0e-112	no hit
RC0823	gi|3861105|gnl|PID|e1342849	WD1115	Ortholog	tyrS; tyrosyl-tRNA synthetase [EC:6.1.1.1]	Protein synthesis	gi|3861105|gnl|PID|e1342849 2.0e-174	WD1115 2.9e-109
RC0824			R. conorii specific	unknown	No TIGR role category	no hit	no hit
RC0825			R. conorii specific	unknown	No TIGR role category	no hit	no hit
RC0826			R. conorii specific	unknown	No TIGR role category	no hit	no hit
RC0827			R. conorii specific	unknown	No TIGR role category	no hit	no hit
RC0828			R. conorii specific	unknown	No TIGR role category	no hit	no hit
RC0829			R. conorii specific	unknown	No TIGR role category	no hit	no hit
RC0830			R. conorii specific	unknown	Unclassified	no hit	no hit
RC0831			R. conorii specific	unknown	No TIGR role category	no hit	no hit
RC0832			R. conorii specific	unknown (PARTIAL) similarity to proline/betaine transporter	Transport and binding proteins	gi|3860873|gnl|PID|e1342617 9.3e-24	no hit
RC0833			R. conorii specific	unknown	No TIGR role category	no hit	no hit
RC0834			R. conorii specific	unknown	Central intermediary metabolism	no hit	no hit
RC0835	gi|3861106|gnl|PID|e1342850		Absent in Wolbachia	unknown	Hypothetical proteins	gi|3861106|gnl|PID|e1342850 0.0	no hit
RC0836			R. conorii specific	unknown (PARTIAL) split gene of 3-hydroxyacyl-CoA dehydrogenase (FadB)	Fatty acid and phospholipid metabolism	gi|3861108|gnl|PID|e1342852 6.7e-38	no hit
RC0837			R. conorii specific	unknown (PARTIAL) split gene of 3-hydroxyacyl-CoA dehydrogenase (FadB)	Fatty acid and phospholipid metabolism	gi|3861108|gnl|PID|e1342852 7.0e-09	no hit
RC0838			R. conorii specific	unknown (PARTIAL) split gene of 3-hydroxyacyl-CoA dehydrogenase (FadB)	Fatty acid and phospholipid metabolism	gi|3861108|gnl|PID|e1342852 2.1e-34	no hit
RC0839			R. conorii specific	unknown (PARTIAL) split gene of 3-hydroxyacyl-CoA dehydrogenase (FadB)	Fatty acid and phospholipid metabolism	gi|3861108|gnl|PID|e1342852 5.9e-26	no hit
RC0840			R. conorii specific	unknown (PARTIAL) split gene of 3-hydroxyacyl-CoA dehydrogenase (FadB)	Fatty acid and phospholipid metabolism	gi|3861108|gnl|PID|e1342852 5.5e-15	no hit
RC0841			R. conorii specific	unknown (PARTIAL) split gene of 3-hydroxyacyl-CoA dehydrogenase (FadB)	Fatty acid and phospholipid metabolism	gi|3861108|gnl|PID|e1342852 6.0e-35	no hit
RC0842	gi|3861108|gnl|PID|e1342852		Absent in Wolbachia	unknown (PARTIAL) split gene of 3-hydroxyacyl-CoA dehydrogenase (FadB)	Fatty acid and phospholipid metabolism	gi|3861108|gnl|PID|e1342852 5.9e-56	no hit
RC0843			R. conorii specific	unknown (PARTIAL) split gene of competence protein F	Cellular processes	no hit	no hit
RC0844			R. conorii specific	unknown (PARTIAL) split gene of competence protein F	Cellular processes	no hit
RC0845			R. conorii specific	unknown	No TIGR role category	no hit	no hit
RC0846			R. conorii specific	unknown	No TIGR role category	no hit	no hit
RC0847			R. conorii specific	unknown	Protein fate	no hit	no hit
RC0848	gi|3861109|gnl|PID|e1342853	WD0177	Ortholog	ubiH; UbiH protein [EC:1.14.13.-]	Unknown function	gi|3861109|gnl|PID|e1342853 3.6e-120	WD0177 2.7e-42
RC0849	gi|3861110|gnl|PID|e1342854		Absent in Wolbachia	ntrX; nitrogen assimilation regulatory protein ntrX	Amino acid biosynthesis	gi|3861110|gnl|PID|e1342854 5.9e-230	no hit
RC0850	gi|3861111|gnl|PID|e1342855	WD0440	Ortholog	unknown	Cell envelope	gi|3861111|gnl|PID|e1342855 1.5e-215	WD0440 9.8e-30
RC0851	gi|3861112|gnl|PID|e1342856		Absent in Wolbachia	unknown	Hypothetical proteins	gi|3861112|gnl|PID|e1342856 6.1e-93	no hit
RC0852	gi|3861113|gnl|PID|e1342857	WD0719	Ortholog	pbpA1; penicillin-binding protein	Cell envelope	gi|3861113|gnl|PID|e1342857 6.9e-275	WD0719 1.0e-67
RC0853	gi|3861114|gnl|PID|e1342858		Absent in Wolbachia	unknown	Hypothetical proteins	gi|3861114|gnl|PID|e1342858 9.1e-51	no hit
RC0854			R. conorii specific	unknown	No TIGR role category	no hit	no hit
RC0855	gi|3861115|gnl|PID|e1342859	WD1273	Ortholog	pbpA2; penicillin binding protein	Cell envelope	gi|3861115|gnl|PID|e1342859 2.2e-262	WD1273 1.6e-78
RC0856	gi|3861116|gnl|PID|e1342860		Absent in Wolbachia	unknown	Hypothetical proteins	gi|3861116|gnl|PID|e1342860 8.7e-46	no hit
RC0857	gi|3861117|gnl|PID|e1342861	WD0170	Ortholog	unknown	Hypothetical proteins	gi|3861117|gnl|PID|e1342861 1.5e-121	WD0170 2.4e-59
RC0858	gi|3861118|gnl|PID|e1342862		Absent in Wolbachia	unknown	Hypothetical proteins	gi|3861118|gnl|PID|e1342862 1.7e-72	no hit
RC0859			R. conorii specific	unknown	No TIGR role category	no hit	no hit
RC0860			R. conorii specific	ankyrin like protein	Unknown function	no hit	WD0550 0.00015
RC0861			R. conorii specific	unknown	No TIGR role category	no hit	no hit
RC0862	gi|3861119|gnl|PID|e1342863		Absent in Wolbachia	panF; sodium/pantothenate symporter	Transport and binding proteins	gi|3861119|gnl|PID|e1342863 4.3e-140	no hit
RC0863			R. conorii specific	unknown	No TIGR role category	no hit	no hit
RC0864	gi|3861120|gnl|PID|e1342864	WD0154	Ortholog	uvrC; excinuclease ABC subunit C	DNA metabolism	gi|3861120|gnl|PID|e1342864 2.6e-243	WD0154 8.9e-108
RC0865	gi|3861121|gnl|PID|e1342865		Absent in Wolbachia	unknown	Hypothetical proteins	gi|3861121|gnl|PID|e1342865 8.4e-64	no hit
RC0866			R. conorii specific	unknown	Hypothetical proteins	no hit	no hit
RC0867			R. conorii specific	unknown (PARTIAL) split gene of methylated-DNA--protein-cysteine methyltransferase	DNA metabolism	no hit	no hit
RC0868			R. conorii specific	unknown (PARTIAL) split gene of methylated-DNA--protein-cysteine methyltransferase	Regulatory functions	no hit	no hit
RC0869			R. conorii specific	unknown (PARTIAL) split gene of methylated-DNA--protein-cysteine methyltransferase	Regulatory functions	no hit	no hit
RC0870			R. conorii specific	dat; methylated-DNA--protein-cysteine methyltransferase [EC:2.1.1.63]	Energy metabolism	no hit	no hit
RC0871			R. conorii specific	unknown	No TIGR role category	no hit	no hit
RC0872			R. conorii specific	unknown	Fatty acid and phospholipid metabolism	no hit	no hit
RC0873			R. conorii specific	unknown (PARTIAL) similarity to type I restriction enzyme ristriction subunit	DNA metabolism	no hit	no hit
RC0874			R. conorii specific	unknown	No TIGR role category	no hit	no hit
RC0875			R. conorii specific	unknown	No TIGR role category	no hit	no hit
RC0876		WD0161	Absent in R. prowazekii	unknown	No TIGR role category	no hit	WD0161 4.6e-08
RC0877			R. conorii specific	unknown	Unknown function	no hit	no hit
RC0878			R. conorii specific	unknown	No TIGR role category	no hit	no hit
RC0879	gi|3861122|gnl|PID|e1342866	WD0549	Ortholog	secA; preprotein translocase secA subunit	Protein fate	gi|3861122|gnl|PID|e1342866 0.0	WD0549 2.8e-239
RC0880	gi|3861123|gnl|PID|e1342867		Absent in Wolbachia	prsA; protein export protein prsA precursor	Cell envelope	gi|3861123|gnl|PID|e1342867 4.7e-134	WD0797 4.1e-05
RC0881	gi|3861124|gnl|PID|e1342868	WD0814	Ortholog	acpS; holo-[acyl-carrier protein] synthase [EC:2.7.8.7]	Fatty acid and phospholipid metabolism	gi|3861124|gnl|PID|e1342868 3.4e-51	WD0814 4.0e-18
RC0882	gi|3861125|gnl|PID|e1342869		Absent in Wolbachia	rpoZ; DNA-directed RNA polymerase omega chain [EC:2.7.7.6]	Unknown function	gi|3861125|gnl|PID|e1342869 5.5e-60	no hit
RC0883	gi|3861126|gnl|PID|e1342870	WD1197	Ortholog	murA; UDP-N-acetylglucosamine 1-carboxyvinyltransferase [EC:2.5.1.7]	Cell envelope	gi|3861126|gnl|PID|e1342870 2.1e-193	WD1197 1.0e-83
RC0884	gi|3861127|gnl|PID|e1342871	WD0112	Ortholog	gyrB2; DNA gyrase subunit B [EC:5.99.1.3]	DNA metabolism	gi|3861127|gnl|PID|e1342871 0.0	WD0112 1.7e-216
RC0885	gi|3861128|gnl|PID|e1342872		Absent in Wolbachia	unknown	Central intermediary metabolism	gi|3861128|gnl|PID|e1342872 1.7e-120	no hit
RC0886	gi|3861129|gnl|PID|e1342873	WD0375	Ortholog	mgtE; magnesium transporter	Transport and binding proteins	gi|3861129|gnl|PID|e1342873 6.5e-208	WD0375 2.1e-58
RC0887			R. conorii specific	unknown	No TIGR role category	no hit	no hit
RC0888			R. conorii specific	unknown (PARTIAL) similarity to (p)ppGpp 3-pyrophosphohydrolase	Regulatory functions	no hit	no hit
RC0889			R. conorii specific	unknown (PARTIAL) similarity to proline/betaine transporter	Unclassified	gi|3860873|gnl|PID|e1342617 1.3e-10	no hit
RC0890			R. conorii specific	unknown (PARTIAL) similarity to proline/betaine transporter	Unclassified	gi|3860873|gnl|PID|e1342617 1.6e-15	WD0414 1.5e-06
RC0891			R. conorii specific	unknown	No TIGR role category	no hit	no hit
RC0892			R. conorii specific	unknown	No TIGR role category	no hit	no hit
RC0893	gi|3861130|gnl|PID|e1342874	WD0534	Ortholog	unknown	Protein fate	gi|3861130|gnl|PID|e1342874 8.9e-37	WD0534 4.5e-17
RC0894	gi|3861131|gnl|PID|e1342875	WD0086	Ortholog	secD; protein-export membrane protein secD	Protein fate	gi|3861131|gnl|PID|e1342875 7.9e-219	WD0086 4.7e-86
RC0895	gi|3861132|gnl|PID|e1342876	WD0109	Ortholog	sco2; sco2 protein precursor	Regulatory functions	gi|3861132|gnl|PID|e1342876 3.7e-77	WD0109 7.3e-26
RC0896	gi|3861133|gnl|PID|e1342877	WD0972	Ortholog	ccmE; cytochrome c-type biogenesis protein ccmE	Energy metabolism	gi|3861133|gnl|PID|e1342877 4.1e-55	WD0972 3.2e-16
RC0897	gi|3861134|gnl|PID|e1342878	WD1263	Ortholog	ppa; inorganic pyrophosphatase [EC:3.6.1.1]	Central intermediary metabolism	gi|3861134|gnl|PID|e1342878 2.4e-73	WD1263 9.1e-35
RC0898	gi|3861135|gnl|PID|e1342879	WD1010	Ortholog	mviN; virulence factor mviN	Cellular processes	gi|3861135|gnl|PID|e1342879 5.9e-198	WD1010 1.7e-65
RC0899	gi|3861136|gnl|PID|e1342880		Absent in Wolbachia	unknown	Cell envelope	gi|3861136|gnl|PID|e1342880 2.5e-96	no hit
RC0900	gi|3861137|gnl|PID|e1342881		Absent in Wolbachia	unknown	Hypothetical proteins	gi|3861137|gnl|PID|e1342881 4.0e-89	no hit
RC0901	gi|3861138|gnl|PID|e1342882	WD0824	Ortholog	recG; ATP-dependent DNA helicase RecG [EC:3.6.1.-]	DNA metabolism	gi|3861138|gnl|PID|e1342882 1.4e-258	WD0824 8.9e-108
RC0902			R. conorii specific	unknown	No TIGR role category	no hit	no hit
RC0903			R. conorii specific	unknown	No TIGR role category	no hit	no hit
RC0904			R. conorii specific	unknown (PARTIAL) split gene of succinyl-CoA:3-ketoacid-coenzyme A transferase	Central intermediary metabolism	no hit	no hit
RC0905			R. conorii specific	unknown (PARTIAL) split gene of succinyl-CoA:3-ketoacid-coenzyme A transferase	Energy metabolism	no hit	no hit
RC0906			R. conorii specific	scoB; succinyl-CoA:3-ketoacid-coenzyme A transferase subunit B [EC:2.8.3.5]	Central intermediary metabolism	no hit	no hit
RC0907			R. conorii specific	unknown (PARTIAL) split gene of tryptophan repressor binding protein	Hypothetical proteins	no hit	no hit
RC0908			R. conorii specific	unknown (PARTIAL) split gene of tryptophan repressor binding protein	Hypothetical proteins	no hit	no hit
RC0909			R. conorii specific	similarity to WASP, N-WASP, MENA proteins	Cellular processes	no hit	WD0462 3.8e-06
RC0910	gi|3861139|gnl|PID|e1342883	WD1102	Ortholog	mraY1; phospho-N-acetylmuramoyl-pentapeptide- transferase [EC:2.7.8.13]	Cell envelope	gi|3861139|gnl|PID|e1342883 4.2e-156	WD1102 5.1e-57
RC0911	gi|3861140|gnl|PID|e1342884	WD1128	Ortholog	murF; UDP-N-acetylmuramoylalanyl-D-glutamyl- 2,6-diaminopimelate--D-alanyl-D-alanyl ligase [EC:6.3.2.15]	Cell envelope	gi|3861140|gnl|PID|e1342884 1.3e-200	WD1128 5.1e-57
RC0912	gi|3861141|gnl|PID|e1342885	WD0924	Ortholog	murE; UDP-N-acetylmuramoylalanyl-D-glutamate-- 2,6-diaminopimelate ligase [EC:6.3.2.13]	Cell envelope	gi|3861141|gnl|PID|e1342885 3.7e-189	WD0924 2.0e-70
RC0913	gi|3861142|gnl|PID|e1342886		Absent in Wolbachia	mfd; transcription-repair coupling factor	DNA metabolism	gi|3861142|gnl|PID|e1342886 0.0	WD0824 1.1e-54
RC0914	gi|3861143|gnl|PID|e1342887	WD1087	Ortholog	unknown	Hypothetical proteins	gi|3861143|gnl|PID|e1342887 3.0e-29	WD1087 1.1e-08
RC0915	gi|3861144|gnl|PID|e1342888		Absent in Wolbachia	unknown	Cellular processes	gi|3861144|gnl|PID|e1342888 7.2e-58	no hit
RC0916	gi|3861145|gnl|PID|e1342889	WD0001	Ortholog	dnaA; chromosomal replication initiator protein DnaA	DNA metabolism	gi|3861145|gnl|PID|e1342889 1.5e-224	WD0001 5.7e-129
RC0917			R. conorii specific	unknown	No TIGR role category	no hit	no hit
RC0918			R. conorii specific	unknown	No TIGR role category	no hit	no hit
RC0919			R. conorii specific	unknown	No TIGR role category	no hit	no hit
RC0920			R. conorii specific	unknown	Transport and binding proteins	no hit	no hit
RC0921			R. conorii specific	unknown	No TIGR role category	no hit	no hit
RC0922	gi|3861146|gnl|PID|e1342890	WD0565	Ortholog	pat1; patatin b1 precursor	Unclassified	gi|3861146|gnl|PID|e1342890 1.2e-197	WD0565 1.8e-18
RC0923			R. conorii specific	unknown (PARTIAL) split gene of bicyclomycin resistance protein (Bcr1)	Transport and binding proteins	gi|3861147|gnl|PID|e1342891 4.6e-40	no hit
RC0924	gi|3861147|gnl|PID|e1342891		Absent in Wolbachia	unknown (PARTIAL) split gene of bicyclomycin resistance protein (Bcr1)	Transport and binding proteins	gi|3861147|gnl|PID|e1342891 1.8e-29	no hit
RC0925			R. conorii specific	unknown (PARTIAL) split gene of bicyclomycin resistance protein (Bcr1)	Cellular processes	gi|3861147|gnl|PID|e1342891 2.2e-24	no hit
RC0926			R. conorii specific	unknown	Hypothetical proteins	no hit	no hit
RC0927			R. conorii specific	unknown	Unclassified	no hit	no hit
RC0928	gi|3861148|gnl|PID|e1342892	WD0442	Ortholog	gtp1; probable GTP-binding protein	Unknown function	gi|3861148|gnl|PID|e1342892 7.6e-166	WD0442 3.9e-114
RC0929			R. conorii specific	unknown	Central intermediary metabolism	no hit	no hit
RC0930			R. conorii specific	unknown	No TIGR role category	no hit	no hit
RC0931	gi|3861149|gnl|PID|e1342893	WD0175	Ortholog	pth; peptidyl-tRNA hydrolase [EC:3.1.1.29]	Protein synthesis	gi|3861149|gnl|PID|e1342893 6.9e-69	WD0175 6.4e-34
RC0932	gi|3861150|gnl|PID|e1342894	WD0174	Ortholog	rplY; 50S ribosomal protein L25	Protein synthesis	gi|3861150|gnl|PID|e1342894 2.1e-83	WD0174 4.0e-25
RC0933	gi|3861151|gnl|PID|e1342895		Absent in Wolbachia	unknown	Regulatory functions	gi|3861151|gnl|PID|e1342895 4.2e-101	no hit
RC0934	gi|3861152|gnl|PID|e1342896	WD0864	Ortholog	rpmI; 50S ribosomal protein L35	Protein synthesis	gi|3861152|gnl|PID|e1342896 3.0e-29	WD0864 3.7e-15
RC0935	gi|3861153|gnl|PID|e1342897	WD0865	Ortholog	rplT; 50S ribosomal protein L20	Protein synthesis	gi|3861153|gnl|PID|e1342897 7.8e-45	WD0865 3.8e-29
RC0936	gi|3861154|gnl|PID|e1342898	WD0201	Ortholog	rpmH; 50S ribosomal protein L34	Protein synthesis	gi|3861154|gnl|PID|e1342898 2.0e-16	WD0201 5.5e-12
RC0937	gi|3861155|gnl|PID|e1342899		Absent in Wolbachia	rnpA; ribonuclease P [EC:3.1.26.5]	Transcription	gi|3861155|gnl|PID|e1342899 9.3e-42	no hit
RC0938	gi|3861156|gnl|PID|e1342900		Absent in Wolbachia	unknown	Hypothetical proteins	gi|3861156|gnl|PID|e1342900 1.9e-192	no hit
RC0939			R. conorii specific	unknown	No TIGR role category	no hit	no hit
RC0940			R. conorii specific	unknown	No TIGR role category	no hit	no hit
RC0941			R. conorii specific	unknown	Hypothetical proteins	no hit	no hit
RC0942			R. conorii specific	unknown	Protein fate	no hit	no hit
RC0943			R. conorii specific	corA; magnesium and cobalt transport protein CorA	Transport and binding proteins	no hit	no hit
RC0944			R. conorii specific	unknown	No TIGR role category	no hit	no hit
RC0945			R. conorii specific	unknown	No TIGR role category	no hit	no hit
RC0946			R. conorii specific	unknown	No TIGR role category	no hit	no hit
RC0947			R. conorii specific	unknown (PARTIAL) similarity to aminoglycoside 3'-phosphotransferase	Unclassified	no hit	no hit
RC0948	gi|3861157|gnl|PID|e1342901		Absent in Wolbachia	ntrY; nitrogen regulation protein ntrY	Regulatory functions	gi|3861157|gnl|PID|e1342901 1.8e-260	WD1284 8.2e-07
RC0949	gi|3861158|gnl|PID|e1342902		Absent in Wolbachia	rpsU; 30S ribosomal protein S21	Protein synthesis	gi|3861158|gnl|PID|e1342902 1.1e-22	WD1211 0.00039
RC0950	gi|3861159|gnl|PID|e1342903	WD0850	Ortholog	unknown	Hypothetical proteins	gi|3861159|gnl|PID|e1342903 2.6e-78	WD0850 8.8e-14
RC0951			R. conorii specific	unknown	Hypothetical proteins	no hit	no hit
RC0952			R. conorii specific	unknown	No TIGR role category	no hit	no hit
RC0953	gi|3861160|gnl|PID|e1342904	WD0423	Ortholog	ileS; isoleucyl-tRNA synthetase [EC:6.1.1.5]	Protein synthesis	gi|3861160|gnl|PID|e1342904 0.0	WD0423 7.6e-317
RC0954			R. conorii specific	unknown	No TIGR role category	no hit	no hit
RC0955			R. conorii specific	unknown	No TIGR role category	no hit	no hit
RC0956			R. conorii specific	unknown	Unknown function	no hit	no hit
RC0957			R. conorii specific	unknown	Hypothetical proteins	no hit	no hit
RC0958			R. conorii specific	unknown	No TIGR role category	no hit	no hit
RC0959	gi|3861161|gnl|PID|e1342905	WD0433	Ortholog	pccA; propionyl-CoA carboxylase alpha chain precursor [EC:6.4.1.3]	Fatty acid and phospholipid metabolism	gi|3861161|gnl|PID|e1342905 0.0	WD0433 4.1e-158
RC0960	gi|3861162|gnl|PID|e1342906	WD1157	Ortholog	pccB; propionyl-CoA carboxylase beta chain precursor [EC:6.4.1.3]	Fatty acid and phospholipid metabolism	gi|3861162|gnl|PID|e1342906 1.9e-270	WD1157 2.8e-184
RC0961			R. conorii specific	unknown	No TIGR role category	no hit	no hit
RC0962	gi|3861163|gnl|PID|e1342907		Absent in Wolbachia	aas; 2-acylglycerophosphoethanolamine acyltransferase [EC:6.2.1.20]	Fatty acid and phospholipid metabolism	gi|3861163|gnl|PID|e1342907 0.0	WD1149 4.2e-05
RC0963			R. conorii specific	unknown	Hypothetical proteins	no hit	no hit
RC0964	gi|3861164|gnl|PID|e1342908	WD0362	Ortholog	znuB; zinc/manganese ABC transporter permease protein	Transport and binding proteins	gi|3861164|gnl|PID|e1342908 1.1e-79	WD0362 6.3e-20
RC0965	gi|3861165|gnl|PID|e1342909	WD0350	Ortholog	ubiG; 3-demethylubiquinone-9 3-methyltransferase	Biosynthesis of cofactors, prosthetic groups, and carriers	gi|3861165|gnl|PID|e1342909 6.6e-96	WD0350 2.9e-47
RC0966	gi|3861166|gnl|PID|e1342910	WD0435	Ortholog	gltX2; glutamyl-tRNA synthetase [EC:6.1.1.17]	Protein synthesis	gi|3861166|gnl|PID|e1342910 5.4e-204	WD0435 1.2e-101
RC0967			R. conorii specific	unknown	Hypothetical proteins	no hit	no hit
RC0968	gi|3861167|gnl|PID|e1342911	WD0307	Ortholog	groEL; 60 kD chaperonin	Protein fate	gi|3861167|gnl|PID|e1342911 4.1e-213	WD0307 1.0e-113
RC0969	gi|3861168|gnl|PID|e1342912	WD0308	Ortholog	groES; 10 kD chaperonin	Protein fate	gi|3861168|gnl|PID|e1342912 3.9e-43	WD0308 5.5e-21
RC0970			R. conorii specific	unknown	No TIGR role category	no hit	no hit
RC0971		WD0431	Absent in R. prowazekii	unknown	Unclassified	no hit	WD0431 9.1e-12
RC0972			R. conorii specific	unknown	Hypothetical proteins	no hit	no hit
RC0973			R. conorii specific	unknown	No TIGR role category	no hit	no hit
RC0974			R. conorii specific	unknown	No TIGR role category	no hit	no hit
RC0975	gi|3861169|gnl|PID|e1342913		Absent in Wolbachia	rph; ribonuclease PH [EC:2.7.7.56]	Transcription	gi|3861169|gnl|PID|e1342913 1.5e-96	no hit
RC0976			R. conorii specific	unknown	No TIGR role category	no hit	no hit
RC0977	gi|3861170|gnl|PID|e1342914	WD0800	Ortholog	grpE; grpE protein	Protein fate	gi|3861170|gnl|PID|e1342914 4.6e-72	WD0800 1.3e-19
RC0978	gi|3861171|gnl|PID|e1342915	WD1144	Ortholog	perM; putative permease perM homolog	Transport and binding proteins	gi|3861171|gnl|PID|e1342915 2.0e-117	WD1144 3.3e-21
RC0979	gi|3861172|gnl|PID|e1342916	WD1146	Ortholog	unknown	Hypothetical proteins	gi|3861172|gnl|PID|e1342916 1.1e-102	WD1146 2.2e-26
RC0980	gi|3861173|gnl|PID|e1342917	WD1150	Ortholog	rpsT; 30S ribosomal protein S20	Protein synthesis	gi|3861173|gnl|PID|e1342917 5.0e-34	WD1150 3.7e-15
RC0981	gi|3861174|gnl|PID|e1342918	WD0657	Ortholog	rplQ; 50S ribosomal protein L17	Protein synthesis	gi|3861174|gnl|PID|e1342918 7.8e-61	WD0657 7.6e-31
RC0982	gi|3861175|gnl|PID|e1342919	WD0658	Ortholog	rpoA; DNA-directed RNA polymerase alpha chain [EC:2.7.7.6]	Transcription	gi|3861175|gnl|PID|e1342919 8.5e-174	WD0658 8.8e-85
RC0983	gi|3861176|gnl|PID|e1342920	WD0659	Ortholog	rpsK; 30S ribosomal protein S11	Protein synthesis	gi|3861176|gnl|PID|e1342920 3.2e-55	WD0659 5.9e-24
RC0984	gi|3861177|gnl|PID|e1342921	WD0660	Ortholog	rpsM; 30S ribosomal protein S13	Protein synthesis	gi|3861177|gnl|PID|e1342921 1.9e-50	WD0660 2.5e-25
RC0985	gi|3861178|gnl|PID|e1342922	WD0661	Ortholog	adk; adenylate kinase [EC:2.7.4.3]	Purines, pyrimidines, nucleosides, and nucleotides	gi|3861178|gnl|PID|e1342922 2.3e-84	WD0661 6.3e-20
RC0986	gi|3861179|gnl|PID|e1342923	WD0662	Ortholog	secY; preprotein translocase secY subunit	Protein fate	gi|3861179|gnl|PID|e1342923 7.7e-189	WD0662 5.1e-89
RC0987	gi|3861180|gnl|PID|e1342924	WD0663	Ortholog	rplO; 50S ribosomal protein L15	Protein synthesis	gi|3861180|gnl|PID|e1342924 2.5e-41	WD0663 3.6e-08
RC0988	gi|3861181|gnl|PID|e1342925		Absent in Wolbachia	rpmD; 50S ribosomal protein L30	Protein synthesis	gi|3861181|gnl|PID|e1342925 2.0e-23	no hit
RC0989	gi|3861182|gnl|PID|e1342926	WD0664	Ortholog	rpsE; 30S ribosomal protein S5	Protein synthesis	gi|3861182|gnl|PID|e1342926 1.4e-72	WD0664 7.2e-35
RC0990	gi|3861183|gnl|PID|e1342927	WD0665	Ortholog	rplR; 50S ribosomal protein L18	Protein synthesis	gi|3861183|gnl|PID|e1342927 2.6e-46	WD0665 2.3e-15
RC0991	gi|3861184|gnl|PID|e1342928	WD0666	Ortholog	rplF; 50S ribosomal protein L6	Protein synthesis	gi|3861184|gnl|PID|e1342928 1.5e-82	WD0666 6.8e-30
RC0992	gi|3861185|gnl|PID|e1342929	WD0667	Ortholog	rpsH; 30S ribosomal protein S8	Protein synthesis	gi|3861185|gnl|PID|e1342929 8.2e-66	WD0667 8.4e-25
RC0993	gi|3861186|gnl|PID|e1342930	WD0668	Ortholog	rpsN; 30S ribosomal protein S14	Protein synthesis	gi|3861186|gnl|PID|e1342930 5.7e-42	WD0668 6.1e-22
RC0994	gi|3861187|gnl|PID|e1342931	WD0669	Ortholog	rplE; 50S ribosomal protein L5	Protein synthesis	gi|3861187|gnl|PID|e1342931 2.5e-87	WD0669 5.4e-53
RC0995	gi|3861188|gnl|PID|e1342932	WD0670	Ortholog	rplX; 50S ribosomal protein L24	Protein synthesis	gi|3861188|gnl|PID|e1342932 3.0e-36	WD0670 1.2e-18
RC0996	gi|3861189|gnl|PID|e1342933	WD0671	Ortholog	rplN; 50S ribosomal protein L14	Protein synthesis	gi|3861189|gnl|PID|e1342933 3.7e-47	WD0671 4.1e-23
RC0997	gi|3861190|gnl|PID|e1342934	WD0672	Ortholog	rpsQ; 30S ribosomal protein S17	Protein synthesis	gi|3861190|gnl|PID|e1342934 2.8e-33	WD0672 7.4e-17
RC0998	gi|3861191|gnl|PID|e1342935		Absent in Wolbachia	rpmC; 50S ribosomal protein L29	Protein synthesis	gi|3861191|gnl|PID|e1342935 1.0e-19	WD0673 8.9e-05
RC0999	gi|3861192|gnl|PID|e1342936	WD0674	Ortholog	rplP; 50S ribosomal protein L16	Protein synthesis	gi|3861192|gnl|PID|e1342936 1.7e-65	WD0674 4.0e-34
RC1000	gi|3861193|gnl|PID|e1342937	WD0675	Ortholog	rpsC; 30S ribosomal protein S3	Protein synthesis	gi|3861193|gnl|PID|e1342937 5.1e-96	WD0675 9.4e-49
RC1001	gi|3861194|gnl|PID|e1342938	WD0676	Ortholog	rplV; 50S ribosomal protein L22	Protein synthesis	gi|3861194|gnl|PID|e1342938 6.1e-45	WD0676 2.0e-14
RC1002	gi|3861195|gnl|PID|e1342939	WD0677	Ortholog	rpsS; 30S ribosomal protein S19	Protein synthesis	gi|3861195|gnl|PID|e1342939 7.8e-45	WD0677 3.1e-18
RC1003	gi|3861196|gnl|PID|e1342940	WD0678	Ortholog	rplB; 50S ribosomal protein L2	Protein synthesis	gi|3861196|gnl|PID|e1342940 1.2e-133	WD0678 4.4e-83
RC1004	gi|3861197|gnl|PID|e1342941		Absent in Wolbachia	rplW; 50S ribosomal protein L23	Protein synthesis	gi|3861197|gnl|PID|e1342941 2.8e-24	no hit
RC1005	gi|3861198|gnl|PID|e1342942	WD0680	Ortholog	rplD; 50S ribosomal protein L4	Protein synthesis	gi|3861198|gnl|PID|e1342942 1.7e-95	WD0680 9.6e-40
RC1006	gi|3861199|gnl|PID|e1342943	WD0681	Ortholog	rplC; 50S ribosomal protein L3	Protein synthesis	gi|3861199|gnl|PID|e1342943 2.0e-103	WD0681 5.0e-50
RC1007	gi|3861200|gnl|PID|e1342944	WD0682	Ortholog	rpsJ; 30S ribosomal protein S10	Protein synthesis	gi|3861200|gnl|PID|e1342944 4.1e-48	WD0682 1.7e-19
RC1008	gi|3861201|gnl|PID|e1342945	WD0017 WD0683	Ortholog	tuf; elongation factor EF-Tu	Protein synthesis	gi|3861201|gnl|PID|e1342945 2.3e-187	WD0017 1.2e-133
RC1009	gi|3861202|gnl|PID|e1342946	WD0951	Ortholog	tRNA/rRNA methyltransferase [EC:2.1.1.-]	Protein synthesis	gi|3861202|gnl|PID|e1342946 9.2e-106	WD0951 2.2e-47
RC1010			R. conorii specific	unknown	No TIGR role category	no hit	no hit
RC1011			R. conorii specific	unknown	No TIGR role category	no hit	no hit
RC1012	gi|3861203|gnl|PID|e1342947	WD0492	Ortholog	fumC; fumarate hydratase [EC:4.2.1.2]	Energy metabolism	gi|3861203|gnl|PID|e1342947 1.5e-201	WD0492 4.5e-136
RC1013			R. conorii specific	unknown	No TIGR role category	no hit	no hit
RC1014			R. conorii specific	unknown	No TIGR role category	no hit	no hit
RC1015	gi|3861204|gnl|PID|e1342948	WD0723	Ortholog	ftsZ; cell division protein ftsZ	Cellular processes	gi|3861204|gnl|PID|e1342948 2.0e-197	WD0723 8.0e-107
RC1016			R. conorii specific	unknown	No TIGR role category	no hit	no hit
RC1017			R. conorii specific	unknown (PARTIAL) similarity to ecotin precursor	Hypothetical proteins	no hit	no hit
RC1018	gi|3861205|gnl|PID|e1342949	WD1075	Ortholog	unknown	Unknown function	gi|3861205|gnl|PID|e1342949 4.0e-80	WD1075 4.3e-37
RC1019	gi|3861206|gnl|PID|e1342950		Absent in Wolbachia	ampG2; ampG protein	Cellular processes	gi|3861206|gnl|PID|e1342950 7.3e-145	no hit
RC1020	gi|3861207|gnl|PID|e1342951	WD1236	Ortholog	rhlE; ATP-dependent RNA helicase RhlE	Transcription	gi|3861207|gnl|PID|e1342951 2.8e-184	WD1236 5.1e-89
RC1021	gi|3861208|gnl|PID|e1342952	WD1235	Ortholog	cspA; cold shock-like protein	Cellular processes	gi|3861208|gnl|PID|e1342952 2.0e-32	WD1235 6.8e-07
RC1022	gi|3861209|gnl|PID|e1342953	WD0090	Ortholog	ksgA; dimethyladenosine transferase [EC:2.1.1-]	Cellular processes	gi|3861209|gnl|PID|e1342953 9.3e-113	WD0090 3.2e-39
RC1023	gi|3861210|gnl|PID|e1342954	WD1266	Ortholog	unknown	Protein fate	gi|3861210|gnl|PID|e1342954 7.6e-118	WD1266 9.5e-08
RC1024	gi|3861211|gnl|PID|e1342955		Absent in Wolbachia	ostA; organic solvent tolerance protein homolog	Hypothetical proteins	gi|3861211|gnl|PID|e1342955 5.0e-311	no hit
RC1025			R. conorii specific	unknown	No TIGR role category	no hit	no hit
RC1026	gi|3861212|gnl|PID|e1342956		Absent in Wolbachia	xseA; exodeoxyribonuclease large subunit [EC:3.1.11.6]	DNA metabolism	gi|3861212|gnl|PID|e1342956 4.1e-206	no hit
RC1027			R. conorii specific	unknown	No TIGR role category	no hit	no hit
RC1028	gi|3861213|gnl|PID|e1342957	WD1001	Ortholog	xthA2; exodeoxyribonuclease III [EC:3.1.11.2]	DNA metabolism	gi|3861213|gnl|PID|e1342957 8.6e-126	WD1001 9.8e-54
RC1029			R. conorii specific	unknown	Viral functions	no hit	no hit
RC1030	gi|3861214|gnl|PID|e1342958	WD1098	Ortholog	conserved GTP-binding protein	Regulatory functions	gi|3861214|gnl|PID|e1342958 1.2e-213	WD1098 3.8e-84
RC1031			R. conorii specific	unknown	Hypothetical proteins	no hit	no hit
RC1032			R. conorii specific	unknown	Protein synthesis	no hit	WD1007 0.00024
RC1033			R. conorii specific	unknown	Unclassified	no hit	no hit
RC1034			R. conorii specific	unknown	No TIGR role category	no hit	no hit
RC1035			R. conorii specific	unknown	No TIGR role category	no hit	no hit
RC1036	gi|3861215|gnl|PID|e1342959	WD0939	Ortholog	ubiquinone biosynthesis protein	Biosynthesis of cofactors, prosthetic groups, and carriers	gi|3861215|gnl|PID|e1342959 3.5e-161	WD0939 3.2e-80
RC1037	gi|3861217|gnl|PID|e1342961	WD0393	Ortholog	ubiE; ubiquinone/menaquinone biosynthesis methlytransferase ubiE [EC:2.1.1.-]	Biosynthesis of cofactors, prosthetic groups, and carriers	gi|3861217|gnl|PID|e1342961 3.4e-108	WD0393 1.8e-52
RC1038		WD1158	Absent in R. prowazekii	mutM; formamidopyrimidine-DNA glycosidase [EC:3.2.2.23]	DNA metabolism	no hit	WD1158 3.7e-54
RC1039			R. conorii specific	unknown (PARTIAL) split gene of mannose-1-phosphate guanylyltransferase	Purines, pyrimidines, nucleosides, and nucleotides	no hit
RC1040			R. conorii specific	unknown (PARTIAL) split gene of mannose-1-phosphate guanylyltransferase	Purines, pyrimidines, nucleosides, and nucleotides	no hit	ORF00354 0.00010
RC1041			R. conorii specific	unknown	No TIGR role category	no hit	no hit
RC1042			R. conorii specific	unknown (PARTIAL) split gene of RP681	Hypothetical proteins	gi|3861218|gnl|PID|e1342962 1.7e-24	no hit
RC1043	gi|3861218|gnl|PID|e1342962		Absent in Wolbachia	unknown (PARTIAL) split gene of RP681	Hypothetical proteins	gi|3861218|gnl|PID|e1342962 4.7e-86	no hit
RC1044			R. conorii specific	unknown	Hypothetical proteins	no hit	no hit
RC1045	gi|3861219|gnl|PID|e1342963	WD1120	Ortholog	unknown	Unclassified	gi|3861219|gnl|PID|e1342963 1.2e-105	WD1120 8.6e-55
RC1046	gi|3861220|gnl|PID|e1342964	WD0352	Ortholog	metS; methionyl-tRNA synthetase [EC:6.1.1.10]	Protein synthesis	gi|3861220|gnl|PID|e1342964 1.3e-218	WD0352 3.2e-135
RC1047	gi|3861221|gnl|PID|e1342965	WD1251	Ortholog	tmk; thymidylate kinase [EC:2.7.4.9]	Purines, pyrimidines, nucleosides, and nucleotides	gi|3861221|gnl|PID|e1342965 2.3e-86	WD1251 4.8e-29
RC1048	gi|3861222|gnl|PID|e1342966		Absent in Wolbachia	proP4; proline/betaine transporter	Transport and binding proteins	gi|3861222|gnl|PID|e1342966 9.2e-161	WD0414 3.9e-18
RC1049	gi|3861223|gnl|PID|e1342967	WD1316	Ortholog	ubiA; 4-hydroxybenzoate octaprenyltransferase [EC:2.5.1.-]	Biosynthesis of cofactors, prosthetic groups, and carriers	gi|3861223|gnl|PID|e1342967 1.5e-89	WD1316 2.9e-47
RC1050			R. conorii specific	unknown	Hypothetical proteins	no hit	no hit
RC1051			R. conorii specific	unknown	No TIGR role category	no hit	no hit
RC1052			R. conorii specific	unknown	No TIGR role category	no hit	no hit
RC1053	gi|3861224|gnl|PID|e1342968	WD0464	Ortholog	valS; valyl-tRNA synthetase [EC:6.1.1.9]	Protein synthesis	gi|3861224|gnl|PID|e1342968 0.0	WD0464 1.5e-222
RC1054	gi|3861225|gnl|PID|e1342969 gi|3861226|gnl|PID|e1342970		Absent in Wolbachia	unknown	Hypothetical proteins	gi|3861226|gnl|PID|e1342970 1.2e-105	no hit
RC1055	gi|3861225|gnl|PID|e1342969 gi|3861226|gnl|PID|e1342970		Absent in Wolbachia	unknown	Hypothetical proteins	gi|3861225|gnl|PID|e1342969 6.8e-114	no hit
RC1056			R. conorii specific	unknown	No TIGR role category	no hit	no hit
RC1057	gi|3861227|gnl|PID|e1342971	WD0251	Ortholog	unknown	Unclassified	gi|3861227|gnl|PID|e1342971 3.5e-184	WD0251 8.4e-13
RC1058			R. conorii specific	unknown (PARTIAL) split gene of alpha-(1,3)-fucosyltransferase	Cell envelope	no hit	no hit
RC1059			R. conorii specific	unknown (PARTIAL) split gene of alpha-(1,3)-fucosyltransferase	Cell envelope	no hit	no hit
RC1060			R. conorii specific	unknown (PARTIAL) similarity to lipopolysaccharide biosynthesis protein	Hypothetical proteins	no hit	no hit
RC1061			R. conorii specific	unknown (PARTIAL) split gene of RP691	Hypothetical proteins	gi|3861228|gnl|PID|e1342972 1.9e-35	no hit
RC1062			R. conorii specific	unknown (PARTIAL) split gene of RP691	Hypothetical proteins	gi|3861228|gnl|PID|e1342972 8.3e-57	no hit
RC1063	gi|3861228|gnl|PID|e1342972		Absent in Wolbachia	unknown (PARTIAL) split gene of RP691	Hypothetical proteins	gi|3861228|gnl|PID|e1342972 7.1e-67	no hit
RC1064			R. conorii specific	unknown	No TIGR role category	no hit	no hit
RC1065			R. conorii specific	unknown	Energy metabolism	no hit	no hit
RC1066			R. conorii specific	unknown	Hypothetical proteins	no hit	no hit
RC1067			R. conorii specific	unknown	No TIGR role category	no hit	no hit
RC1068	gi|3861229|gnl|PID|e1342973	WD0318	Ortholog	clpX; ATP-dependent clp protease ATP-binding subunit clpX	Protein fate	gi|3861229|gnl|PID|e1342973 1.3e-209	WD0318 2.1e-108
RC1069	gi|3861230|gnl|PID|e1342974		Absent in Wolbachia	rimJ; ribosomal-protein-alanine acetyltransferase [EC:2.3.1.128]	Protein synthesis	gi|3861230|gnl|PID|e1342974 2.0e-78	no hit
RC1070	gi|3861231|gnl|PID|e1342975		Absent in Wolbachia	exsB; trans-regulatory protein ExsB	Unknown function	gi|3861231|gnl|PID|e1342975 1.9e-80	no hit
RC1071			R. conorii specific	unknown	Hypothetical proteins	no hit	no hit
RC1072			R. conorii specific	unknown	No TIGR role category	no hit	no hit
RC1073	gi|3861232|gnl|PID|e1342976	WD0400	Ortholog	msbA2; multidrug resistance protein	Transport and binding proteins	gi|3861232|gnl|PID|e1342976 1.5e-224	WD0400 2.7e-58
RC1074	gi|3861233|gnl|PID|e1342977		Absent in Wolbachia	unknown	Hypothetical proteins	gi|3861233|gnl|PID|e1342977 1.2e-23	no hit
RC1075	gi|3861234|gnl|PID|e1342978	WD0248	Ortholog	bcr2; bicyclomycin resistance protein	Cellular processes	gi|3861234|gnl|PID|e1342978 4.0e-160	WD0248 2.8e-40
RC1076	gi|3861235|gnl|PID|e1342979	WD1229	Ortholog	unknown	Transport and binding proteins	gi|3861235|gnl|PID|e1342979 6.6e-183	WD1229 6.6e-64
RC1077	gi|3861236|gnl|PID|e1342980	WD0707	Ortholog	ABC transporter ATP-binding protein	Transport and binding proteins	gi|3861236|gnl|PID|e1342980 2.7e-90	WD0707 1.2e-39
RC1078	gi|3861238|gnl|PID|e1342982		Absent in Wolbachia	unknown	Energy metabolism	gi|3861238|gnl|PID|e1342982 2.1e-108	no hit
RC1079	gi|3861239|gnl|PID|e1342983	WD0558	Ortholog	hemolysin homolog	Unclassified	gi|3861239|gnl|PID|e1342983 1.5e-201	WD0558 1.2e-89
RC1080	gi|3861240|gnl|PID|e1342984	WD0232	Ortholog	ccmF; cytochrome c-type biogenesis protein ccmF	Energy metabolism	gi|3861240|gnl|PID|e1342984 5.4e-188	WD0232 4.9e-52
RC1081			R. conorii specific	unknown	No TIGR role category	no hit	no hit
RC1082			R. conorii specific	unknown	No TIGR role category	no hit	no hit
RC1083			R. conorii specific	unknown	Hypothetical proteins	no hit	no hit
RC1084			R. conorii specific	unknown	Unclassified	no hit	no hit
RC1085	gi|3861241|gnl|PID|e1342985		Absent in Wolbachia	rompB, sca5; outer membrane protein B (cell surface antigen)	Cell envelope	gi|3861241|gnl|PID|e1342985 0.0	no hit
RC1086	gi|3861242|gnl|PID|e1342986		Absent in Wolbachia	similarity to beta-glucosidase [EC:3.2.1.21]	Energy metabolism	gi|3861242|gnl|PID|e1342986 7.6e-134	no hit
RC1087	gi|3861243|gnl|PID|e1342987		Absent in Wolbachia	unknown	Hypothetical proteins	gi|3861243|gnl|PID|e1342987 4.1e-29	no hit
RC1088	gi|3861244|gnl|PID|e1342988		Absent in Wolbachia	himA; integration host factor alpha-subunit	DNA metabolism	gi|3861244|gnl|PID|e1342988 1.8e-36	WD0057 5.9e-08
RC1089			R. conorii specific	unknown	Transport and binding proteins	no hit	no hit
RC1090		WD1285	Absent in R. prowazekii	bcp; bacterioferritin comigratory protein	Transport and binding proteins	gi|3860887|gnl|PID|e1342631 3.6e-08	WD1285 6.1e-38
RC1091	gi|3861250|gnl|PID|e1342994		Absent in Wolbachia	htrB; lipid A biosynthesis lauroyl acyltransferase [EC:2.3.1.-]	Cell envelope	gi|3861250|gnl|PID|e1342994 3.2e-142	no hit
RC1092	gi|3861251|gnl|PID|e1342995		Absent in Wolbachia	lpxK; tetraacyldisaccharide 4'-kinase. [EC:2.7.1.130]	Cell envelope	gi|3861251|gnl|PID|e1342995 2.5e-144	no hit
RC1093			R. conorii specific	putative periplasmic protein	Protein fate	gi|3860964|gnl|PID|e1342708 1.1e-16	WD0483 4.5e-17
RC1094			R. conorii specific	unknown	Unclassified	no hit	no hit
RC1095		WD0259	Absent in R. prowazekii	unknown	Unclassified	no hit	WD0259 4.7e-06
RC1096	gi|3861252|gnl|PID|e1342996	WD0776	Ortholog	lig; DNA ligase [EC:6.5.1.2]	DNA metabolism	gi|3861252|gnl|PID|e1342996 9.0e-305	WD0776 2.3e-148
RC1097	gi|3861253|gnl|PID|e1342997	WD0735	Ortholog	tgt; queuine tRNA-ribosyltransferase [EC:2.4.2.29]	Protein synthesis	gi|3861253|gnl|PID|e1342997 6.5e-176	WD0735 5.8e-72
RC1098			R. conorii specific	unknown (PARTIAL) split gene of (p)ppGpp 3-pyrophosphohydrolase	Unclassified	no hit	no hit
RC1099			R. conorii specific	unknown (PARTIAL) split gene of (p)ppGpp 3-pyrophosphohydrolase	Unclassified	no hit	no hit
RC1100			R. conorii specific	unknown (PARTIAL) split gene of proline/betaine transporter	No TIGR role category	gi|3860873|gnl|PID|e1342617 1.1e-07	no hit
RC1101			R. conorii specific	unknown (PARTIAL) split gene of proline/betaine transporter	No TIGR role category	gi|3860873|gnl|PID|e1342617 2.9e-07	no hit
RC1102			R. conorii specific	unknown (PARTIAL) split gene of proline/betaine transporter	Unclassified	no hit	no hit
RC1103			R. conorii specific	unknown	No TIGR role category	no hit	no hit
RC1104			R. conorii specific	unknown	No TIGR role category	no hit	no hit
RC1105	gi|3861254|gnl|PID|e1342998		Absent in Wolbachia	unknown	No TIGR role category	gi|3861254|gnl|PID|e1342998 8.7e-30	no hit
RC1106	gi|3861256|gnl|PID|e1343000	WD1105	Ortholog	ABC transporter substrate binding protein	Transport and binding proteins	gi|3861256|gnl|PID|e1343000 3.3e-53	WD1105 2.5e-16
RC1107	gi|3861257|gnl|PID|e1343001	WD1106	Ortholog	unknown	Hypothetical proteins	gi|3861257|gnl|PID|e1343001 6.1e-45	WD1106 5.1e-09
RC1108	gi|3861258|gnl|PID|e1343002	WD0304	Ortholog	rnhA; ribonuclease H [EC:3.1.26.4]	Transcription	gi|3861258|gnl|PID|e1343002 1.0e-65	WD0304 2.2e-33
RC1109	gi|3861259|gnl|PID|e1343003	WD0128	Ortholog	unknown	Hypothetical proteins	gi|3861259|gnl|PID|e1343003 1.4e-63	WD0128 3.9e-11
RC1110	gi|3861260|gnl|PID|e1343004		Absent in Wolbachia	unknown	Hypothetical proteins	gi|3861260|gnl|PID|e1343004 2.0e-110	no hit
RC1111	gi|3861261|gnl|PID|e1343005	WD0185	Ortholog	unknown	Biosynthesis of cofactors, prosthetic groups, and carriers	gi|3861261|gnl|PID|e1343005 2.5e-87	WD0185 1.6e-12
RC1112	gi|3861262|gnl|PID|e1343006	WD0108	Ortholog	dnaQ; DNA polymerase III epsilon chain [EC:2.7.7.7]	DNA metabolism	gi|3861262|gnl|PID|e1343006 1.9e-96	WD0108 1.1e-54
RC1113	gi|3861263|gnl|PID|e1343007	WD1248	Ortholog	surf1; surfeit locus protein 1	Unclassified	gi|3861263|gnl|PID|e1343007 2.3e-86	WD1248 6.4e-11
RC1114	gi|3861264|gnl|PID|e1343008	WD0359	Ortholog	ATP-dependent helicase	DNA metabolism	gi|3861264|gnl|PID|e1343008 0.0	WD0359 1.8e-100
RC1115			R. conorii specific	unknown	No TIGR role category	no hit	no hit
[truncated: 259 more rows]
